# Supplementary material for: The GATA transcription factor GNC plays an important role in photosynthesis and growth in poplar
Source: J Exp Bot. 2019 Dec 24;71(6):1969–84. doi: 10.1093/jxb/erz564 (PMC7094078; doi:10.1093/jxb/erz564)
Supplement: erz564_suppl_Supplementary_Dataset_S1 [file erz564_suppl_supplementary_dataset_s1.xlsx]

## Sheet: Leave-WT-OX-up
GOBPID	Pvalue	OddsRatio	ExpCount	Count	Size	Term	Genes
GO:0050896	1.67634e-14	1.99849	178.127	261	11318	response to stimulus	Potri.001G015600, Potri.001G025400, Potri.001G042400, Potri.001G051600, Potri.001G060400, Potri.001G079600, Potri.001G079800, Potri.001G107800, Potri.001G113100, Potri.001G133900, Potri.001G136200, Potri.001G140700, Potri.001G143900, Potri.001G148700, Potri.001G154200, Potri.001G166000, Potri.001G167100, Potri.001G167800, Potri.001G218800, Potri.001G235500, Potri.001G235800, Potri.001G240300, Pot…
GO:0042221	9.77769e-19	2.4588	84.7667	165	5386	response to chemical	Potri.001G015600, Potri.001G051600, Potri.001G060400, Potri.001G079600, Potri.001G079800, Potri.001G113100, Potri.001G133900, Potri.001G136200, Potri.001G143900, Potri.001G148700, Potri.001G154200, Potri.001G166000, Potri.001G167100, Potri.001G167800, Potri.001G218800, Potri.001G235500, Potri.001G235800, Potri.001G240300, Potri.001G243300, Potri.001G247400, Potri.001G278500, Potri.001G298300, Pot…
GO:1901576	0.00133755	1.35252	126.93	157	8065	organic substance biosynthetic process	Potri.001G015600, Potri.001G018700, Potri.001G051600, Potri.001G079600, Potri.001G079800, Potri.001G113100, Potri.001G133900, Potri.001G136200, Potri.001G140700, Potri.001G154200, Potri.001G158000, Potri.001G166000, Potri.001G167800, Potri.001G218800, Potri.001G235500, Potri.001G235800, Potri.001G240300, Potri.001G286400, Potri.001G361600, Potri.001G397200, Potri.001G403300, Potri.001G409500, Pot…
GO:0009058	0.00277624	1.32145	129.102	157	8203	biosynthetic process	Potri.001G015600, Potri.001G018700, Potri.001G051600, Potri.001G079600, Potri.001G079800, Potri.001G113100, Potri.001G133900, Potri.001G136200, Potri.001G140700, Potri.001G154200, Potri.001G158000, Potri.001G166000, Potri.001G167800, Potri.001G218800, Potri.001G235500, Potri.001G235800, Potri.001G240300, Potri.001G286400, Potri.001G361600, Potri.001G397200, Potri.001G403300, Potri.001G409500, Pot…
GO:0006950	9.9952e-08	1.70266	104.44	154	6636	response to stress	Potri.001G015600, Potri.001G025400, Potri.001G042400, Potri.001G051600, Potri.001G107800, Potri.001G113100, Potri.001G136200, Potri.001G143900, Potri.001G148700, Potri.001G154200, Potri.001G166000, Potri.001G167100, Potri.001G240300, Potri.001G243300, Potri.001G247400, Potri.001G251200, Potri.001G278500, Potri.001G315000, Potri.001G361600, Potri.001G397200, Potri.002G029300, Potri.002G085600, Pot…
GO:0010033	1.91061e-20	2.78617	60.3566	136	3835	response to organic substance	Potri.001G015600, Potri.001G051600, Potri.001G060400, Potri.001G079600, Potri.001G079800, Potri.001G113100, Potri.001G133900, Potri.001G136200, Potri.001G148700, Potri.001G154200, Potri.001G167100, Potri.001G167800, Potri.001G218800, Potri.001G235500, Potri.001G235800, Potri.001G240300, Potri.001G243300, Potri.001G278500, Potri.001G298300, Potri.001G315000, Potri.001G361600, Potri.001G397200, Pot…
GO:0009719	1.4977e-15	2.56039	52.1726	113	3315	response to endogenous stimulus	Potri.001G015600, Potri.001G051600, Potri.001G060400, Potri.001G079600, Potri.001G079800, Potri.001G113100, Potri.001G133900, Potri.001G154200, Potri.001G167100, Potri.001G167800, Potri.001G235500, Potri.001G240300, Potri.001G243300, Potri.001G278500, Potri.001G298300, Potri.001G315000, Potri.001G397200, Potri.001G403300, Potri.001G438800, Potri.002G018300, Potri.002G022700, Potri.002G085600, Pot…
GO:0009725	1.48978e-15	2.57047	51.4644	112	3270	response to hormone	Potri.001G015600, Potri.001G051600, Potri.001G060400, Potri.001G079600, Potri.001G079800, Potri.001G113100, Potri.001G133900, Potri.001G154200, Potri.001G167100, Potri.001G167800, Potri.001G235500, Potri.001G240300, Potri.001G243300, Potri.001G278500, Potri.001G298300, Potri.001G315000, Potri.001G397200, Potri.001G403300, Potri.001G438800, Potri.002G018300, Potri.002G022700, Potri.002G085600, Pot…
GO:1901700	6.28845e-13	2.38549	50.4571	104	3206	response to oxygen-containing compound	Potri.001G015600, Potri.001G051600, Potri.001G079800, Potri.001G113100, Potri.001G143900, Potri.001G148700, Potri.001G154200, Potri.001G166000, Potri.001G167100, Potri.001G218800, Potri.001G235500, Potri.001G235800, Potri.001G243300, Potri.001G278500, Potri.001G315000, Potri.001G361600, Potri.001G397200, Potri.002G022700, Potri.002G070500, Potri.002G085600, Potri.002G094200, Potri.002G098600, Pot…
GO:0019438	5.22464e-05	1.58215	70.9642	103	4509	aromatic compound biosynthetic process	Potri.001G051600, Potri.001G079600, Potri.001G079800, Potri.001G113100, Potri.001G133900, Potri.001G140700, Potri.001G154200, Potri.001G166000, Potri.001G218800, Potri.001G235500, Potri.001G235800, Potri.001G240300, Potri.001G286400, Potri.001G361600, Potri.001G397200, Potri.001G403300, Potri.001G409500, Potri.001G415200, Potri.002G018300, Potri.002G055100, Potri.002G068700, Potri.002G085600, Pot…
GO:1901362	0.000482075	1.47429	75.2765	103	4783	organic cyclic compound biosynthetic process	Potri.001G051600, Potri.001G079600, Potri.001G079800, Potri.001G113100, Potri.001G133900, Potri.001G140700, Potri.001G154200, Potri.001G166000, Potri.001G218800, Potri.001G235500, Potri.001G235800, Potri.001G240300, Potri.001G286400, Potri.001G361600, Potri.001G397200, Potri.001G403300, Potri.001G409500, Potri.001G415200, Potri.002G018300, Potri.002G055100, Potri.002G068700, Potri.002G085600, Pot…
GO:0009628	3.26191e-06	1.72636	63.1422	99	4012	response to abiotic stimulus	Potri.001G015600, Potri.001G051600, Potri.001G107800, Potri.001G136200, Potri.001G140700, Potri.001G154200, Potri.001G167100, Potri.001G167800, Potri.001G240300, Potri.001G243300, Potri.001G251200, Potri.001G286400, Potri.001G403300, Potri.001G411800, Potri.001G415200, Potri.002G060500, Potri.002G085600, Potri.002G092700, Potri.002G094200, Potri.002G119300, Potri.002G142800, Potri.002G168200, Pot…
GO:0018130	0.00596893	1.36888	67.8165	88	4309	heterocycle biosynthetic process	Potri.001G079600, Potri.001G079800, Potri.001G113100, Potri.001G133900, Potri.001G154200, Potri.001G166000, Potri.001G218800, Potri.001G235500, Potri.001G235800, Potri.001G240300, Potri.001G286400, Potri.001G361600, Potri.001G397200, Potri.001G403300, Potri.001G409500, Potri.001G415200, Potri.002G055100, Potri.002G068700, Potri.002G085600, Potri.002G092700, Potri.002G093300, Potri.002G094200, Pot…
GO:0009605	9.49644e-07	1.89242	46.2707	80	2940	response to external stimulus	Potri.001G015600, Potri.001G107800, Potri.001G143900, Potri.001G148700, Potri.001G166000, Potri.001G278500, Potri.001G315000, Potri.001G397200, Potri.001G415100, Potri.001G415200, Potri.001G455000, Potri.002G017200, Potri.002G029300, Potri.002G092900, Potri.002G168200, Potri.002G231900, Potri.003G081200, Potri.003G085700, Potri.003G157100, Potri.003G182200, Potri.003G190600, Potri.004G019900, Pot…
GO:0007154	0.0023185	1.44734	58.4994	80	3717	cell communication	Potri.001G042400, Potri.001G079600, Potri.001G079800, Potri.001G154200, Potri.001G243300, Potri.001G278500, Potri.001G397200, Potri.001G415200, Potri.001G455000, Potri.002G022700, Potri.002G029300, Potri.002G085600, Potri.002G094200, Potri.002G168200, Potri.002G216400, Potri.003G071000, Potri.003G081200, Potri.003G139300, Potri.003G150800, Potri.003G151000, Potri.003G157100, Potri.003G190600, Pot…
GO:0009889	0.00486417	1.40052	60.1834	80	3824	regulation of biosynthetic process	Potri.001G018700, Potri.001G051600, Potri.001G079600, Potri.001G079800, Potri.001G133900, Potri.001G154200, Potri.001G218800, Potri.001G235500, Potri.001G235800, Potri.001G361600, Potri.001G397200, Potri.001G409500, Potri.001G415200, Potri.002G068700, Potri.002G085600, Potri.002G094200, Potri.002G119300, Potri.002G142800, Potri.002G173900, Potri.002G235400, Potri.003G081200, Potri.003G132700, Pot…
GO:0044281	0.000123637	1.65566	47.215	73	3000	small molecule metabolic process	Potri.001G015600, Potri.001G018700, Potri.001G051600, Potri.001G061100, Potri.001G155400, Potri.001G166000, Potri.001G240300, Potri.002G092700, Potri.002G093300, Potri.002G099200, Potri.002G121400, Potri.002G126100, Potri.002G146400, Potri.002G168200, Potri.002G173900, Potri.002G192600, Potri.002G216400, Potri.003G176700, Potri.003G190600, Potri.004G000300, Potri.004G047600, Potri.004G082000, Pot…
GO:0007165	0.000592926	1.55816	49.8119	73	3165	signal transduction	Potri.001G042400, Potri.001G079600, Potri.001G079800, Potri.001G154200, Potri.001G243300, Potri.001G278500, Potri.001G397200, Potri.001G415200, Potri.002G022700, Potri.002G085600, Potri.002G094200, Potri.002G168200, Potri.002G216400, Potri.003G071000, Potri.003G081200, Potri.003G139300, Potri.003G150800, Potri.003G151000, Potri.004G047600, Potri.004G058500, Potri.004G216500, Potri.005G025800, Pot…
GO:0023052	0.000706555	1.54704	50.1266	73	3185	signaling	Potri.001G042400, Potri.001G079600, Potri.001G079800, Potri.001G154200, Potri.001G243300, Potri.001G278500, Potri.001G397200, Potri.001G415200, Potri.002G022700, Potri.002G085600, Potri.002G094200, Potri.002G168200, Potri.002G216400, Potri.003G071000, Potri.003G081200, Potri.003G139300, Potri.003G150800, Potri.003G151000, Potri.004G047600, Potri.004G058500, Potri.004G216500, Potri.005G025800, Pot…
GO:0006351	0.00575334	1.41206	53.5261	72	3401	transcription, DNA-templated	Potri.001G079600, Potri.001G079800, Potri.001G133900, Potri.001G154200, Potri.001G218800, Potri.001G235500, Potri.001G235800, Potri.001G361600, Potri.001G397200, Potri.001G409500, Potri.001G415200, Potri.002G068700, Potri.002G085600, Potri.002G094200, Potri.002G119300, Potri.002G142800, Potri.002G173900, Potri.002G235400, Potri.003G081200, Potri.003G132700, Potri.003G139300, Potri.003G150800, Pot…
GO:0097659	0.00587257	1.41063	53.5733	72	3404	nucleic acid-templated transcription	Potri.001G079600, Potri.001G079800, Potri.001G133900, Potri.001G154200, Potri.001G218800, Potri.001G235500, Potri.001G235800, Potri.001G361600, Potri.001G397200, Potri.001G409500, Potri.001G415200, Potri.002G068700, Potri.002G085600, Potri.002G094200, Potri.002G119300, Potri.002G142800, Potri.002G173900, Potri.002G235400, Potri.003G081200, Potri.003G132700, Potri.003G139300, Potri.003G150800, Pot…
GO:0032774	0.006371	1.40497	53.7622	72	3416	RNA biosynthetic process	Potri.001G079600, Potri.001G079800, Potri.001G133900, Potri.001G154200, Potri.001G218800, Potri.001G235500, Potri.001G235800, Potri.001G361600, Potri.001G397200, Potri.001G409500, Potri.001G415200, Potri.002G068700, Potri.002G085600, Potri.002G094200, Potri.002G119300, Potri.002G142800, Potri.002G173900, Potri.002G235400, Potri.003G081200, Potri.003G132700, Potri.003G139300, Potri.003G150800, Pot…
GO:0001101	4.71661e-07	2.00744	38.6062	71	2453	response to acid chemical	Potri.001G015600, Potri.001G051600, Potri.001G113100, Potri.001G167100, Potri.001G235500, Potri.001G243300, Potri.001G278500, Potri.001G315000, Potri.001G361600, Potri.001G397200, Potri.002G022700, Potri.002G085600, Potri.002G094200, Potri.002G119300, Potri.002G168200, Potri.002G173900, Potri.002G216400, Potri.003G157100, Potri.003G166500, Potri.003G173100, Potri.003G176700, Potri.003G182200, Pot…
GO:0006355	0.00383813	1.44671	50.8821	70	3233	regulation of transcription, DNA-templated	Potri.001G079600, Potri.001G079800, Potri.001G133900, Potri.001G154200, Potri.001G218800, Potri.001G235500, Potri.001G235800, Potri.001G361600, Potri.001G397200, Potri.001G409500, Potri.001G415200, Potri.002G068700, Potri.002G085600, Potri.002G094200, Potri.002G119300, Potri.002G142800, Potri.002G173900, Potri.002G235400, Potri.003G081200, Potri.003G132700, Potri.003G139300, Potri.003G150800, Pot…
GO:1903506	0.00392352	1.44518	50.9293	70	3236	regulation of nucleic acid-templated transcription	Potri.001G079600, Potri.001G079800, Potri.001G133900, Potri.001G154200, Potri.001G218800, Potri.001G235500, Potri.001G235800, Potri.001G361600, Potri.001G397200, Potri.001G409500, Potri.001G415200, Potri.002G068700, Potri.002G085600, Potri.002G094200, Potri.002G119300, Potri.002G142800, Potri.002G173900, Potri.002G235400, Potri.003G081200, Potri.003G132700, Potri.003G139300, Potri.003G150800, Pot…
GO:2001141	0.00392352	1.44518	50.9293	70	3236	regulation of RNA biosynthetic process	Potri.001G079600, Potri.001G079800, Potri.001G133900, Potri.001G154200, Potri.001G218800, Potri.001G235500, Potri.001G235800, Potri.001G361600, Potri.001G397200, Potri.001G409500, Potri.001G415200, Potri.002G068700, Potri.002G085600, Potri.002G094200, Potri.002G119300, Potri.002G142800, Potri.002G173900, Potri.002G235400, Potri.003G081200, Potri.003G132700, Potri.003G139300, Potri.003G150800, Pot…
GO:0051252	0.00978694	1.38034	53.0225	70	3369	regulation of RNA metabolic process	Potri.001G079600, Potri.001G079800, Potri.001G133900, Potri.001G154200, Potri.001G218800, Potri.001G235500, Potri.001G235800, Potri.001G361600, Potri.001G397200, Potri.001G409500, Potri.001G415200, Potri.002G068700, Potri.002G085600, Potri.002G094200, Potri.002G119300, Potri.002G142800, Potri.002G173900, Potri.002G235400, Potri.003G081200, Potri.003G132700, Potri.003G139300, Potri.003G150800, Pot…
GO:0006952	0.00330757	1.46065	49.7017	69	3158	defense response	Potri.001G025400, Potri.001G107800, Potri.001G143900, Potri.001G154200, Potri.001G278500, Potri.001G315000, Potri.001G397200, Potri.002G155300, Potri.002G168200, Potri.002G231900, Potri.003G081200, Potri.003G132700, Potri.003G157100, Potri.003G182200, Potri.004G047600, Potri.004G061800, Potri.004G082000, Potri.004G197600, Potri.004G200400, Potri.004G235400, Potri.005G036800, Potri.005G068700, Pot…
GO:0051704	0.0040447	1.44661	50.1266	69	3185	multi-organism process	Potri.001G015600, Potri.001G107800, Potri.001G143900, Potri.001G278500, Potri.001G315000, Potri.001G397200, Potri.001G415100, Potri.002G017200, Potri.002G168200, Potri.002G231900, Potri.002G243900, Potri.003G081200, Potri.003G083200, Potri.003G157100, Potri.003G166500, Potri.003G182200, Potri.004G019900, Potri.004G058500, Potri.004G061800, Potri.004G068500, Potri.004G197600, Potri.004G200400, Pot…
GO:0070887	1.73825e-07	2.10076	35.3798	68	2248	cellular response to chemical stimulus	Potri.001G079600, Potri.001G079800, Potri.001G143900, Potri.001G154200, Potri.001G235800, Potri.001G243300, Potri.001G247400, Potri.001G278500, Potri.001G315000, Potri.001G397200, Potri.001G455000, Potri.002G022700, Potri.002G085600, Potri.002G094200, Potri.002G168200, Potri.002G216400, Potri.003G071000, Potri.003G081200, Potri.003G139300, Potri.003G150800, Potri.003G151000, Potri.003G157100, Pot…
GO:0071310	8.17794e-08	2.2435	29.6668	61	1885	cellular response to organic substance	Potri.001G079600, Potri.001G079800, Potri.001G154200, Potri.001G243300, Potri.001G278500, Potri.001G315000, Potri.001G397200, Potri.002G022700, Potri.002G085600, Potri.002G094200, Potri.002G168200, Potri.002G216400, Potri.003G071000, Potri.003G081200, Potri.003G139300, Potri.003G150800, Potri.003G151000, Potri.003G157100, Potri.004G047600, Potri.004G216500, Potri.005G068700, Potri.005G233600, Pot…
GO:0043207	2.34258e-05	1.84892	35.3641	61	2247	response to external biotic stimulus	Potri.001G015600, Potri.001G107800, Potri.001G143900, Potri.001G278500, Potri.001G315000, Potri.001G397200, Potri.001G415100, Potri.002G168200, Potri.002G231900, Potri.003G081200, Potri.003G157100, Potri.003G182200, Potri.004G019900, Potri.004G058500, Potri.004G061800, Potri.004G068500, Potri.004G197600, Potri.004G200400, Potri.004G235400, Potri.005G036800, Potri.005G068700, Potri.006G043700, Pot…
GO:0051707	2.34258e-05	1.84892	35.3641	61	2247	response to other organism	Potri.001G015600, Potri.001G107800, Potri.001G143900, Potri.001G278500, Potri.001G315000, Potri.001G397200, Potri.001G415100, Potri.002G168200, Potri.002G231900, Potri.003G081200, Potri.003G157100, Potri.003G182200, Potri.004G019900, Potri.004G058500, Potri.004G061800, Potri.004G068500, Potri.004G197600, Potri.004G200400, Potri.004G235400, Potri.005G036800, Potri.005G068700, Potri.006G043700, Pot…
GO:0009607	2.91936e-05	1.83358	35.6316	61	2264	response to biotic stimulus	Potri.001G015600, Potri.001G107800, Potri.001G143900, Potri.001G278500, Potri.001G315000, Potri.001G397200, Potri.001G415100, Potri.002G168200, Potri.002G231900, Potri.003G081200, Potri.003G157100, Potri.003G182200, Potri.004G019900, Potri.004G058500, Potri.004G061800, Potri.004G068500, Potri.004G197600, Potri.004G200400, Potri.004G235400, Potri.005G036800, Potri.005G068700, Potri.006G043700, Pot…
GO:0042493	1.43068e-15	3.72266	18.0047	59	1144	response to drug	Potri.001G079800, Potri.001G154200, Potri.001G166000, Potri.001G218800, Potri.001G235500, Potri.001G235800, Potri.001G243300, Potri.001G315000, Potri.001G397200, Potri.001G455000, Potri.002G055100, Potri.002G070500, Potri.002G085600, Potri.002G119300, Potri.002G168200, Potri.002G173900, Potri.003G081200, Potri.003G132700, Potri.003G139300, Potri.003G150800, Potri.003G182200, Potri.004G216500, Pot…
GO:0043436	2.73405e-06	2.0218	31.4767	59	2000	oxoacid metabolic process	Potri.001G015600, Potri.001G018700, Potri.001G166000, Potri.001G240300, Potri.002G092700, Potri.002G093300, Potri.002G099200, Potri.002G121400, Potri.002G126100, Potri.002G146400, Potri.002G168200, Potri.002G173900, Potri.002G216400, Potri.003G190600, Potri.004G000300, Potri.004G047600, Potri.004G082000, Potri.004G188100, Potri.004G235400, Potri.005G068700, Potri.005G079200, Potri.005G162800, Pot…
GO:0006082	2.86401e-06	2.01847	31.5239	59	2003	organic acid metabolic process	Potri.001G015600, Potri.001G018700, Potri.001G166000, Potri.001G240300, Potri.002G092700, Potri.002G093300, Potri.002G099200, Potri.002G121400, Potri.002G126100, Potri.002G146400, Potri.002G168200, Potri.002G173900, Potri.002G216400, Potri.003G190600, Potri.004G000300, Potri.004G047600, Potri.004G082000, Potri.004G188100, Potri.004G235400, Potri.005G068700, Potri.005G079200, Potri.005G162800, Pot…
GO:0071495	6.3928e-08	2.31008	27.369	58	1739	cellular response to endogenous stimulus	Potri.001G079600, Potri.001G079800, Potri.001G154200, Potri.001G243300, Potri.001G278500, Potri.001G315000, Potri.001G397200, Potri.002G022700, Potri.002G085600, Potri.002G094200, Potri.002G168200, Potri.002G216400, Potri.003G071000, Potri.003G081200, Potri.003G139300, Potri.003G150800, Potri.003G151000, Potri.004G047600, Potri.004G216500, Potri.005G068700, Potri.005G233600, Potri.005G239100, Pot…
GO:0032870	6.12489e-08	2.33096	26.645	57	1693	cellular response to hormone stimulus	Potri.001G079600, Potri.001G079800, Potri.001G154200, Potri.001G243300, Potri.001G278500, Potri.001G315000, Potri.001G397200, Potri.002G022700, Potri.002G085600, Potri.002G094200, Potri.002G168200, Potri.002G216400, Potri.003G071000, Potri.003G081200, Potri.003G139300, Potri.003G150800, Potri.003G151000, Potri.004G047600, Potri.004G216500, Potri.005G068700, Potri.005G233600, Potri.005G239100, Pot…
GO:0009755	1.41739e-08	2.50663	23.5288	54	1495	hormone-mediated signaling pathway	Potri.001G079600, Potri.001G079800, Potri.001G154200, Potri.001G243300, Potri.001G278500, Potri.001G397200, Potri.002G022700, Potri.002G085600, Potri.002G094200, Potri.002G168200, Potri.002G216400, Potri.003G071000, Potri.003G081200, Potri.003G139300, Potri.003G150800, Potri.003G151000, Potri.004G047600, Potri.004G216500, Potri.005G068700, Potri.005G233600, Potri.005G239100, Potri.006G110000, Pot…
GO:0005975	1.46316e-05	2.02693	25.8109	49	1640	carbohydrate metabolic process	Potri.001G061100, Potri.001G136200, Potri.001G155400, Potri.001G158000, Potri.001G227200, Potri.001G240300, Potri.002G014300, Potri.002G060500, Potri.002G093300, Potri.002G236200, Potri.003G094500, Potri.004G021000, Potri.005G201200, Potri.005G251000, Potri.006G004200, Potri.006G071200, Potri.006G178500, Potri.007G011200, Potri.008G055900, Potri.008G097200, Potri.008G101000, Potri.008G131400, Pot…
GO:0098542	7.99899e-05	1.90903	26.1099	47	1659	defense response to other organism	Potri.001G107800, Potri.001G143900, Potri.001G278500, Potri.001G315000, Potri.001G397200, Potri.002G168200, Potri.002G231900, Potri.003G157100, Potri.003G182200, Potri.004G061800, Potri.004G197600, Potri.004G200400, Potri.004G235400, Potri.005G036800, Potri.005G068700, Potri.006G043700, Potri.006G110000, Potri.006G141500, Potri.006G178500, Potri.006G202200, Potri.006G204300, Potri.006G263500, Pot…
GO:0019752	0.000739913	1.72282	28.0615	46	1783	carboxylic acid metabolic process	Potri.001G015600, Potri.001G018700, Potri.001G166000, Potri.001G240300, Potri.002G092700, Potri.002G093300, Potri.002G099200, Potri.002G126100, Potri.002G146400, Potri.002G168200, Potri.002G173900, Potri.002G216400, Potri.003G190600, Potri.004G000300, Potri.004G188100, Potri.004G235400, Potri.005G068700, Potri.005G079200, Potri.005G162800, Potri.005G233600, Potri.006G178500, Potri.006G221500, Pot…
GO:0033993	5.58633e-05	1.98599	23.4974	44	1493	response to lipid	Potri.001G167100, Potri.001G243300, Potri.001G278500, Potri.001G397200, Potri.002G022700, Potri.002G098600, Potri.002G098800, Potri.002G119300, Potri.002G173900, Potri.002G216400, Potri.003G166500, Potri.004G136600, Potri.004G174100, Potri.004G216500, Potri.005G002100, Potri.005G109200, Potri.005G239100, Potri.006G110000, Potri.006G202200, Potri.006G243700, Potri.007G076200, Potri.007G127000, Pot…
GO:0009416	6.91453e-05	1.96606	23.7177	44	1507	response to light stimulus	Potri.001G051600, Potri.001G167800, Potri.001G286400, Potri.001G403300, Potri.001G415200, Potri.002G060500, Potri.002G094200, Potri.002G119300, Potri.002G142800, Potri.002G168200, Potri.002G235400, Potri.003G066400, Potri.003G176700, Potri.004G019900, Potri.004G174100, Potri.004G235400, Potri.005G068700, Potri.005G113900, Potri.005G201200, Potri.006G143800, Potri.008G002700, Potri.008G038900, Pot…
GO:0009314	0.000109361	1.92326	24.2056	44	1538	response to radiation	Potri.001G051600, Potri.001G167800, Potri.001G286400, Potri.001G403300, Potri.001G415200, Potri.002G060500, Potri.002G094200, Potri.002G119300, Potri.002G142800, Potri.002G168200, Potri.002G235400, Potri.003G066400, Potri.003G176700, Potri.004G019900, Potri.004G174100, Potri.004G235400, Potri.005G068700, Potri.005G113900, Potri.005G201200, Potri.006G143800, Potri.008G002700, Potri.008G038900, Pot…
GO:0035556	1.75752e-10	3.31563	14.2589	43	906	intracellular signal transduction	Potri.001G042400, Potri.001G079600, Potri.001G079800, Potri.001G154200, Potri.001G397200, Potri.002G085600, Potri.002G094200, Potri.003G071000, Potri.003G081200, Potri.003G139300, Potri.003G150800, Potri.003G151000, Potri.004G047600, Potri.005G025800, Potri.005G068700, Potri.005G139200, Potri.005G139300, Potri.006G110000, Potri.006G138700, Potri.006G138800, Potri.006G138900, Potri.006G218200, Pot…
GO:0010035	0.00944988	1.52158	27.9356	41	1775	response to inorganic substance	Potri.001G015600, Potri.001G143900, Potri.001G166000, Potri.001G167100, Potri.001G235800, Potri.001G240300, Potri.001G243300, Potri.002G017200, Potri.002G094200, Potri.002G119300, Potri.002G168200, Potri.003G157100, Potri.003G173100, Potri.003G190600, Potri.004G136600, Potri.004G167000, Potri.004G174100, Potri.005G109200, Potri.006G243700, Potri.007G011200, Potri.007G076200, Potri.008G101000, Pot…
GO:0009723	5.13356e-15	5.00567	9.03381	40	574	response to ethylene	Potri.001G079600, Potri.001G079800, Potri.001G133900, Potri.001G154200, Potri.001G397200, Potri.001G403300, Potri.002G085600, Potri.002G094200, Potri.003G071000, Potri.003G081200, Potri.003G139300, Potri.003G150800, Potri.003G151000, Potri.004G047600, Potri.005G068700, Potri.006G110000, Potri.006G138700, Potri.006G138800, Potri.006G138900, Potri.006G218200, Potri.006G232900, Potri.007G138100, Pot…
GO:0044283	0.000276448	1.91055	21.4828	39	1365	small molecule biosynthetic process	Potri.001G015600, Potri.001G051600, Potri.001G166000, Potri.001G240300, Potri.002G092700, Potri.002G093300, Potri.002G099200, Potri.002G146400, Potri.002G173900, Potri.002G216400, Potri.003G176700, Potri.003G190600, Potri.004G188100, Potri.005G068700, Potri.005G079200, Potri.005G162800, Potri.005G233600, Potri.006G178500, Potri.006G221500, Potri.007G011200, Potri.007G076200, Potri.008G068400, Pot…
GO:0009737	0.000103625	2.07527	18.3037	36	1163	response to abscisic acid	Potri.001G167100, Potri.001G243300, Potri.001G278500, Potri.001G397200, Potri.002G022700, Potri.002G119300, Potri.002G173900, Potri.002G216400, Potri.003G166500, Potri.004G136600, Potri.004G174100, Potri.005G002100, Potri.005G109200, Potri.005G239100, Potri.006G110000, Potri.006G202200, Potri.006G243700, Potri.007G076200, Potri.007G127000, Potri.008G002700, Potri.008G101000, Potri.009G034800, Pot…
GO:0097305	0.000142174	2.03958	18.6027	36	1182	response to alcohol	Potri.001G167100, Potri.001G243300, Potri.001G278500, Potri.001G397200, Potri.002G022700, Potri.002G119300, Potri.002G173900, Potri.002G216400, Potri.003G166500, Potri.004G136600, Potri.004G174100, Potri.005G002100, Potri.005G109200, Potri.005G239100, Potri.006G110000, Potri.006G202200, Potri.006G243700, Potri.007G076200, Potri.007G127000, Potri.008G002700, Potri.008G101000, Potri.009G034800, Pot…
GO:0006970	0.00220308	1.76113	20.1136	34	1278	response to osmotic stress	Potri.001G107800, Potri.001G167100, Potri.001G240300, Potri.001G251200, Potri.002G094200, Potri.002G119300, Potri.002G173900, Potri.003G157100, Potri.003G166500, Potri.004G058500, Potri.004G136600, Potri.004G167000, Potri.004G174100, Potri.004G216500, Potri.005G002100, Potri.005G109200, Potri.006G221500, Potri.006G243700, Potri.007G076200, Potri.008G002700, Potri.008G101000, Potri.009G027700, Pot…
GO:0010243	1.36814e-13	5.4129	6.86192	33	436	response to organonitrogen compound	Potri.001G079800, Potri.001G154200, Potri.001G218800, Potri.001G235800, Potri.001G243300, Potri.001G361600, Potri.001G397200, Potri.002G070500, Potri.002G119300, Potri.003G081200, Potri.003G132700, Potri.003G139300, Potri.003G150800, Potri.003G182200, Potri.005G036800, Potri.005G259600, Potri.006G016200, Potri.008G098800, Potri.008G219200, Potri.009G027700, Potri.009G034800, Potri.009G089400, Pot…
GO:1901698	2.75862e-11	4.37574	8.34132	33	530	response to nitrogen compound	Potri.001G079800, Potri.001G154200, Potri.001G218800, Potri.001G235800, Potri.001G243300, Potri.001G361600, Potri.001G397200, Potri.002G070500, Potri.002G119300, Potri.003G081200, Potri.003G132700, Potri.003G139300, Potri.003G150800, Potri.003G182200, Potri.005G036800, Potri.005G259600, Potri.006G016200, Potri.008G098800, Potri.008G219200, Potri.009G027700, Potri.009G034800, Potri.009G089400, Pot…
GO:0032787	5.56773e-05	2.22642	15.6597	33	995	monocarboxylic acid metabolic process	Potri.001G015600, Potri.001G166000, Potri.001G240300, Potri.002G092700, Potri.002G093300, Potri.002G126100, Potri.002G168200, Potri.002G173900, Potri.002G216400, Potri.004G000300, Potri.004G235400, Potri.005G068700, Potri.006G178500, Potri.006G221500, Potri.007G076200, Potri.008G160000, Potri.010G011900, Potri.010G019000, Potri.010G079300, Potri.011G022400, Potri.011G112400, Potri.012G057500, Pot…
GO:0016053	0.000171748	2.08733	16.6354	33	1057	organic acid biosynthetic process	Potri.001G015600, Potri.001G166000, Potri.001G240300, Potri.002G092700, Potri.002G093300, Potri.002G099200, Potri.002G146400, Potri.002G173900, Potri.002G216400, Potri.003G190600, Potri.004G188100, Potri.005G068700, Potri.005G079200, Potri.005G162800, Potri.005G233600, Potri.006G178500, Potri.006G221500, Potri.007G076200, Potri.008G160000, Potri.010G019000, Potri.010G079300, Potri.010G173700, Pot…
GO:0046394	0.000171748	2.08733	16.6354	33	1057	carboxylic acid biosynthetic process	Potri.001G015600, Potri.001G166000, Potri.001G240300, Potri.002G092700, Potri.002G093300, Potri.002G099200, Potri.002G146400, Potri.002G173900, Potri.002G216400, Potri.003G190600, Potri.004G188100, Potri.005G068700, Potri.005G079200, Potri.005G162800, Potri.005G233600, Potri.006G178500, Potri.006G221500, Potri.007G076200, Potri.008G160000, Potri.010G019000, Potri.010G079300, Potri.010G173700, Pot…
GO:0006811	0.00382166	1.70996	20.0507	33	1274	ion transport	Potri.001G045200, Potri.001G097300, Potri.001G251200, Potri.001G455000, Potri.003G134100, Potri.004G019900, Potri.005G079800, Potri.005G157300, Potri.005G246600, Potri.006G245900, Potri.007G113000, Potri.007G127000, Potri.008G004700, Potri.008G045100, Potri.008G068400, Potri.009G045800, Potri.009G073500, Potri.009G133600, Potri.009G138900, Potri.010G069000, Potri.010G071500, Potri.010G132300, Pot…
GO:0009873	5.56662e-15	6.35304	5.7445	32	365	ethylene-activated signaling pathway	Potri.001G079600, Potri.001G079800, Potri.001G154200, Potri.001G397200, Potri.002G085600, Potri.002G094200, Potri.003G071000, Potri.003G081200, Potri.003G139300, Potri.003G150800, Potri.003G151000, Potri.004G047600, Potri.005G068700, Potri.006G110000, Potri.006G138700, Potri.006G138800, Potri.006G138900, Potri.006G218200, Potri.007G138100, Potri.008G117100, Potri.008G210900, Potri.009G101900, Pot…
GO:0071369	1.59876e-14	6.09396	5.96483	32	379	cellular response to ethylene stimulus	Potri.001G079600, Potri.001G079800, Potri.001G154200, Potri.001G397200, Potri.002G085600, Potri.002G094200, Potri.003G071000, Potri.003G081200, Potri.003G139300, Potri.003G150800, Potri.003G151000, Potri.004G047600, Potri.005G068700, Potri.006G110000, Potri.006G138700, Potri.006G138800, Potri.006G138900, Potri.006G218200, Potri.007G138100, Potri.008G117100, Potri.008G210900, Potri.009G101900, Pot…
GO:0000160	4.50891e-13	5.33143	6.73601	32	428	phosphorelay signal transduction system	Potri.001G079600, Potri.001G079800, Potri.001G154200, Potri.001G397200, Potri.002G085600, Potri.002G094200, Potri.003G071000, Potri.003G081200, Potri.003G139300, Potri.003G150800, Potri.003G151000, Potri.004G047600, Potri.005G068700, Potri.006G110000, Potri.006G138700, Potri.006G138800, Potri.006G138900, Potri.006G218200, Potri.007G138100, Potri.008G117100, Potri.008G210900, Potri.009G101900, Pot…
GO:0009651	0.00321846	1.76308	18.2722	31	1161	response to salt stress	Potri.001G107800, Potri.001G167100, Potri.001G240300, Potri.001G251200, Potri.002G094200, Potri.002G119300, Potri.002G173900, Potri.003G157100, Potri.003G166500, Potri.004G136600, Potri.004G167000, Potri.004G174100, Potri.004G216500, Potri.005G002100, Potri.005G109200, Potri.006G243700, Potri.007G076200, Potri.008G101000, Potri.009G027700, Potri.009G045800, Potri.009G089400, Potri.010G118000, Pot…
GO:0019748	1.63743e-05	2.49524	12.7481	30	810	secondary metabolic process	Potri.001G051600, Potri.001G113100, Potri.001G140700, Potri.001G312800, Potri.002G018300, Potri.002G055100, Potri.002G121400, Potri.002G173900, Potri.002G216400, Potri.003G176700, Potri.004G047600, Potri.004G082000, Potri.005G068700, Potri.005G072800, Potri.005G118700, Potri.006G221500, Potri.007G076200, Potri.007G096200, Potri.007G138100, Potri.012G134000, Potri.012G134100, Potri.014G022500, Pot…
GO:0009266	0.00289672	1.79468	17.3751	30	1104	response to temperature stimulus	Potri.001G136200, Potri.001G154200, Potri.001G251200, Potri.002G085600, Potri.002G092700, Potri.002G094200, Potri.002G119300, Potri.003G157100, Potri.004G174100, Potri.005G002100, Potri.006G092700, Potri.008G101000, Potri.008G160000, Potri.008G210900, Potri.009G027700, Potri.009G045800, Potri.009G089400, Potri.010G012100, Potri.010G044100, Potri.010G079300, Potri.010G184500, Potri.011G025200, Pot…
GO:0010200	9.3092e-17	8.53445	3.9818	29	253	response to chitin	Potri.001G079800, Potri.001G154200, Potri.001G218800, Potri.001G235800, Potri.001G243300, Potri.001G397200, Potri.002G070500, Potri.002G119300, Potri.003G081200, Potri.003G132700, Potri.003G139300, Potri.003G150800, Potri.003G182200, Potri.005G036800, Potri.005G259600, Potri.006G016200, Potri.008G219200, Potri.009G027700, Potri.009G034800, Potri.009G089400, Potri.009G101900, Potri.012G007500, Pot…
GO:0009617	0.00992736	1.64534	18.2093	29	1157	response to bacterium	Potri.001G015600, Potri.001G107800, Potri.001G315000, Potri.001G397200, Potri.002G168200, Potri.002G231900, Potri.003G157100, Potri.003G182200, Potri.004G197600, Potri.004G200400, Potri.005G036800, Potri.005G068700, Potri.006G141500, Potri.006G178500, Potri.008G066000, Potri.008G068400, Potri.008G097900, Potri.009G158900, Potri.009G161500, Potri.010G176000, Potri.010G184500, Potri.015G007300, Pot…
GO:0009409	2.47278e-05	2.52439	11.7408	28	746	response to cold	Potri.001G136200, Potri.001G154200, Potri.001G251200, Potri.002G085600, Potri.002G092700, Potri.002G094200, Potri.002G119300, Potri.003G157100, Potri.004G174100, Potri.005G002100, Potri.006G092700, Potri.008G101000, Potri.008G160000, Potri.009G027700, Potri.009G045800, Potri.009G089400, Potri.010G012100, Potri.010G044100, Potri.010G079300, Potri.010G184500, Potri.011G025200, Potri.012G007500, Pot…
GO:0009414	4.96097e-05	2.46419	11.5677	27	735	response to water deprivation	Potri.001G015600, Potri.001G167100, Potri.001G243300, Potri.002G094200, Potri.002G119300, Potri.003G157100, Potri.003G173100, Potri.003G190600, Potri.004G136600, Potri.004G167000, Potri.004G174100, Potri.005G109200, Potri.006G243700, Potri.007G076200, Potri.008G101000, Potri.009G034800, Potri.009G041800, Potri.009G089400, Potri.010G012100, Potri.011G112400, Potri.013G135600, Potri.014G017300, Pot…
GO:0009415	6.65343e-05	2.41873	11.7723	27	748	response to water	Potri.001G015600, Potri.001G167100, Potri.001G243300, Potri.002G094200, Potri.002G119300, Potri.003G157100, Potri.003G173100, Potri.003G190600, Potri.004G136600, Potri.004G167000, Potri.004G174100, Potri.005G109200, Potri.006G243700, Potri.007G076200, Potri.008G101000, Potri.009G034800, Potri.009G041800, Potri.009G089400, Potri.010G012100, Potri.011G112400, Potri.013G135600, Potri.014G017300, Pot…
GO:0009611	4.45365e-07	3.33514	8.3728	26	532	response to wounding	Potri.001G015600, Potri.001G051600, Potri.001G113100, Potri.001G278500, Potri.001G315000, Potri.001G361600, Potri.002G094200, Potri.002G119300, Potri.002G120700, Potri.002G168200, Potri.002G173900, Potri.002G216400, Potri.003G134500, Potri.003G176700, Potri.003G182200, Potri.006G232900, Potri.009G027700, Potri.009G084600, Potri.009G089400, Potri.009G161500, Potri.014G017300, Potri.014G019700, Pot…
GO:0009620	0.000278553	2.23834	12.1815	26	774	response to fungus	Potri.001G015600, Potri.001G107800, Potri.001G278500, Potri.003G182200, Potri.004G061800, Potri.004G235400, Potri.006G043700, Potri.006G110000, Potri.006G178500, Potri.006G202200, Potri.006G263500, Potri.007G011200, Potri.009G101900, Potri.010G044100, Potri.011G020900, Potri.011G031800, Potri.012G134000, Potri.013G118200, Potri.015G136300, Potri.016G040900, Potri.016G128300, Potri.017G046200, Pot…
GO:0042742	0.00686543	1.75071	15.3606	26	976	defense response to bacterium	Potri.001G107800, Potri.001G315000, Potri.001G397200, Potri.002G168200, Potri.002G231900, Potri.003G157100, Potri.003G182200, Potri.004G197600, Potri.004G200400, Potri.005G036800, Potri.005G068700, Potri.006G141500, Potri.006G178500, Potri.008G066000, Potri.008G068400, Potri.008G097900, Potri.009G158900, Potri.009G161500, Potri.010G176000, Potri.015G007300, Potri.016G128300, Potri.017G059100, Pot…
GO:0044262	0.000171376	2.40551	10.4817	24	666	cellular carbohydrate metabolic process	Potri.001G061100, Potri.001G136200, Potri.001G240300, Potri.002G060500, Potri.002G236200, Potri.003G094500, Potri.004G021000, Potri.005G201200, Potri.005G251000, Potri.006G004200, Potri.006G071200, Potri.009G006500, Potri.009G041800, Potri.009G084600, Potri.009G118800, Potri.010G044100, Potri.013G005700, Potri.014G147900, Potri.015G012400, Potri.016G028900, Potri.018G094900, Potri.018G095100, Pot…
GO:0009733	0.000487413	2.22805	11.2687	24	716	response to auxin	Potri.001G051600, Potri.001G060400, Potri.001G167800, Potri.001G298300, Potri.002G168200, Potri.003G066400, Potri.003G071000, Potri.003G113100, Potri.003G176700, Potri.004G058500, Potri.005G233600, Potri.008G002700, Potri.008G098800, Potri.009G101900, Potri.010G063100, Potri.011G022400, Potri.013G073300, Potri.013G087000, Potri.013G118200, Potri.013G151000, Potri.014G022500, Potri.014G145100, Pot…
GO:0005976	0.000527058	2.21495	11.3316	24	720	polysaccharide metabolic process	Potri.001G136200, Potri.002G060500, Potri.002G236200, Potri.004G021000, Potri.005G201200, Potri.005G251000, Potri.006G004200, Potri.006G071200, Potri.008G192600, Potri.009G006500, Potri.009G041800, Potri.009G118800, Potri.010G038300, Potri.010G044100, Potri.010G109400, Potri.010G129400, Potri.013G005700, Potri.014G147900, Potri.015G012400, Potri.016G028900, Potri.018G094900, Potri.018G095100, Pot…
GO:0014070	0.00200211	1.99458	12.512	24	795	response to organic cyclic compound	Potri.001G136200, Potri.001G235500, Potri.001G315000, Potri.002G022700, Potri.002G085600, Potri.002G098600, Potri.002G098800, Potri.002G173900, Potri.003G182200, Potri.005G068700, Potri.005G239100, Potri.006G110000, Potri.006G202200, Potri.006G232900, Potri.007G076200, Potri.007G134800, Potri.008G066000, Potri.008G098800, Potri.010G213200, Potri.011G022400, Potri.014G022500, Potri.014G168100, Pot…
GO:0006979	0.00418442	1.87472	13.2674	24	843	response to oxidative stress	Potri.001G051600, Potri.001G143900, Potri.001G166000, Potri.001G247400, Potri.002G119300, Potri.002G168200, Potri.003G176700, Potri.004G134800, Potri.005G072800, Potri.005G108900, Potri.005G118700, Potri.006G092700, Potri.007G096200, Potri.008G066000, Potri.008G101000, Potri.009G027700, Potri.009G089400, Potri.010G184500, Potri.011G027300, Potri.014G017300, Potri.014G145100, Potri.016G054700, Pot…
GO:0072330	0.00023146	2.40355	10.0411	23	638	monocarboxylic acid biosynthetic process	Potri.001G015600, Potri.001G166000, Potri.001G240300, Potri.002G092700, Potri.002G093300, Potri.002G173900, Potri.002G216400, Potri.005G068700, Potri.006G178500, Potri.006G221500, Potri.007G076200, Potri.008G160000, Potri.010G079300, Potri.011G112400, Potri.012G057500, Potri.013G060400, Potri.014G033000, Potri.016G091100, Potri.017G046200, Potri.017G059100, Potri.018G032200, Potri.018G082900, Pot…
GO:0050832	0.000188552	2.49684	9.25415	22	588	defense response to fungus	Potri.001G107800, Potri.001G278500, Potri.003G182200, Potri.004G061800, Potri.004G235400, Potri.006G043700, Potri.006G110000, Potri.006G178500, Potri.006G202200, Potri.006G263500, Potri.007G011200, Potri.009G101900, Potri.011G031800, Potri.012G134000, Potri.013G118200, Potri.015G136300, Potri.016G040900, Potri.016G128300, Potri.017G059100, Potri.017G131200, Potri.018G100400, Potri.T096100
GO:0071555	0.00555978	1.88326	12.087	22	768	cell wall organization	Potri.001G136200, Potri.002G060500, Potri.002G114200, Potri.002G236200, Potri.003G083200, Potri.004G021000, Potri.005G146900, Potri.005G201200, Potri.005G233600, Potri.006G004200, Potri.006G071200, Potri.008G192600, Potri.009G006500, Potri.010G038300, Potri.010G109400, Potri.010G129400, Potri.013G005700, Potri.018G075900, Potri.018G094900, Potri.018G095100, Potri.018G095200, Potri.019G125000
GO:0044264	3.78341e-05	2.98146	7.09799	20	451	cellular polysaccharide metabolic process	Potri.001G136200, Potri.002G060500, Potri.002G236200, Potri.004G021000, Potri.005G201200, Potri.005G251000, Potri.006G004200, Potri.006G071200, Potri.009G006500, Potri.009G041800, Potri.009G118800, Potri.010G044100, Potri.013G005700, Potri.014G147900, Potri.015G012400, Potri.016G028900, Potri.018G094900, Potri.018G095100, Potri.018G095200, Potri.019G125000
GO:0006820	0.000558011	2.40291	8.70331	20	553	anion transport	Potri.001G097300, Potri.001G455000, Potri.003G134100, Potri.004G019900, Potri.005G157300, Potri.005G246600, Potri.006G245900, Potri.007G113000, Potri.008G045100, Potri.009G133600, Potri.009G138900, Potri.010G069000, Potri.010G071500, Potri.010G132300, Potri.011G146900, Potri.014G116000, Potri.017G045100, Potri.017G045200, Potri.017G047800, Potri.017G107100
GO:0006073	3.70472e-06	3.68113	5.52416	19	351	cellular glucan metabolic process	Potri.001G136200, Potri.002G060500, Potri.002G236200, Potri.004G021000, Potri.005G201200, Potri.005G251000, Potri.006G004200, Potri.006G071200, Potri.009G041800, Potri.009G118800, Potri.010G044100, Potri.013G005700, Potri.014G147900, Potri.015G012400, Potri.016G028900, Potri.018G094900, Potri.018G095100, Potri.018G095200, Potri.019G125000
GO:0044042	3.86006e-06	3.66996	5.5399	19	352	glucan metabolic process	Potri.001G136200, Potri.002G060500, Potri.002G236200, Potri.004G021000, Potri.005G201200, Potri.005G251000, Potri.006G004200, Potri.006G071200, Potri.009G041800, Potri.009G118800, Potri.010G044100, Potri.013G005700, Potri.014G147900, Potri.015G012400, Potri.016G028900, Potri.018G094900, Potri.018G095100, Potri.018G095200, Potri.019G125000
GO:0016051	0.0019036	2.20637	8.95512	19	569	carbohydrate biosynthetic process	Potri.001G136200, Potri.001G158000, Potri.001G240300, Potri.003G094500, Potri.005G251000, Potri.006G004200, Potri.006G178500, Potri.007G011200, Potri.008G101000, Potri.008G192600, Potri.009G006500, Potri.009G118800, Potri.010G038300, Potri.010G129400, Potri.015G012400, Potri.016G054700, Potri.017G059100, Potri.018G091400, Potri.018G100400
GO:0009753	0.0012025	2.43258	7.28685	17	463	response to jasmonic acid	Potri.001G015600, Potri.001G051600, Potri.001G113100, Potri.001G315000, Potri.001G397200, Potri.002G085600, Potri.002G168200, Potri.003G176700, Potri.005G068700, Potri.006G202200, Potri.006G232900, Potri.007G134800, Potri.008G210900, Potri.014G022500, Potri.014G145100, Potri.017G046200, Potri.019G068800
GO:0044550	0.000884565	2.59066	6.45272	16	410	secondary metabolite biosynthetic process	Potri.001G051600, Potri.001G113100, Potri.001G140700, Potri.002G018300, Potri.002G055100, Potri.002G173900, Potri.003G176700, Potri.004G082000, Potri.005G068700, Potri.005G072800, Potri.005G118700, Potri.006G221500, Potri.007G096200, Potri.014G145100, Potri.016G091100, Potri.016G128300
GO:0009813	1.85459e-06	4.8048	3.38374	15	215	flavonoid biosynthetic process	Potri.001G051600, Potri.001G113100, Potri.001G167800, Potri.002G033600, Potri.002G055100, Potri.003G066400, Potri.003G176700, Potri.004G030700, Potri.005G113900, Potri.005G229500, Potri.006G204600, Potri.006G221500, Potri.013G073300, Potri.014G145100, Potri.018G051300
GO:0009812	7.4876e-06	4.24847	3.79294	15	241	flavonoid metabolic process	Potri.001G051600, Potri.001G113100, Potri.001G167800, Potri.002G033600, Potri.002G055100, Potri.003G066400, Potri.003G176700, Potri.004G030700, Potri.005G113900, Potri.005G229500, Potri.006G204600, Potri.006G221500, Potri.013G073300, Potri.014G145100, Potri.018G051300
GO:0031667	0.00050657	2.84746	5.52416	15	351	response to nutrient levels	Potri.001G148700, Potri.001G166000, Potri.001G455000, Potri.002G029300, Potri.002G092900, Potri.003G085700, Potri.003G157100, Potri.003G190600, Potri.006G139200, Potri.007G011200, Potri.010G069000, Potri.010G132300, Potri.011G146900, Potri.014G155100, Potri.017G131800
GO:0009991	0.00492845	2.22346	6.98783	15	444	response to extracellular stimulus	Potri.001G148700, Potri.001G166000, Potri.001G455000, Potri.002G029300, Potri.002G092900, Potri.003G085700, Potri.003G157100, Potri.003G190600, Potri.006G139200, Potri.007G011200, Potri.010G069000, Potri.010G132300, Potri.011G146900, Potri.014G155100, Potri.017G131800
GO:0009814	0.00828758	2.08997	7.41276	15	471	defense response, incompatible interaction	Potri.001G107800, Potri.001G143900, Potri.002G168200, Potri.004G061800, Potri.005G036800, Potri.005G068700, Potri.007G011200, Potri.008G066000, Potri.008G141000, Potri.012G007500, Potri.013G118200, Potri.016G104300, Potri.016G128300, Potri.017G131200, Potri.T096100
GO:0015893	2.14905e-06	5.08943	2.99029	14	190	drug transport	Potri.001G455000, Potri.002G055100, Potri.004G216500, Potri.005G157300, Potri.007G113000, Potri.008G098800, Potri.009G138900, Potri.010G153800, Potri.011G002500, Potri.011G146900, Potri.014G116000, Potri.017G045100, Potri.017G045200, Potri.017G047800
GO:0072593	0.00122736	2.70089	5.41399	14	344	reactive oxygen species metabolic process	Potri.001G143900, Potri.002G168200, Potri.004G089400, Potri.004G134800, Potri.005G068700, Potri.005G072800, Potri.005G108900, Potri.005G118700, Potri.007G096200, Potri.011G027300, Potri.012G130600, Potri.015G071500, Potri.017G126200, Potri.019G068800
GO:0009698	0.00931841	2.12106	6.8147	14	433	phenylpropanoid metabolic process	Potri.001G051600, Potri.001G113100, Potri.001G140700, Potri.002G018300, Potri.002G055100, Potri.002G173900, Potri.003G176700, Potri.005G072800, Potri.005G118700, Potri.006G221500, Potri.007G096200, Potri.014G100600, Potri.014G145100, Potri.016G091100
GO:0015698	4.52083e-06	5.12606	2.75421	13	175	inorganic anion transport	Potri.001G455000, Potri.005G157300, Potri.006G245900, Potri.007G113000, Potri.008G045100, Potri.010G069000, Potri.010G071500, Potri.010G132300, Potri.011G146900, Potri.014G116000, Potri.017G045100, Potri.017G045200, Potri.017G047800
GO:0009411	0.000151967	3.57133	3.85589	13	245	response to UV	Potri.001G051600, Potri.001G167800, Potri.002G168200, Potri.003G066400, Potri.003G176700, Potri.005G068700, Potri.005G113900, Potri.009G027700, Potri.013G073300, Potri.013G118200, Potri.014G145100, Potri.016G091100, Potri.018G051300
GO:0009699	0.00259552	2.58186	5.24087	13	333	phenylpropanoid biosynthetic process	Potri.001G051600, Potri.001G113100, Potri.001G140700, Potri.002G018300, Potri.002G055100, Potri.002G173900, Potri.003G176700, Potri.005G072800, Potri.005G118700, Potri.006G221500, Potri.007G096200, Potri.014G145100, Potri.016G091100
GO:0006855	2.91986e-05	5.00201	2.37649	11	151	drug transmembrane transport	Potri.002G055100, Potri.004G216500, Potri.005G157300, Potri.007G113000, Potri.008G098800, Potri.009G138900, Potri.010G153800, Potri.011G002500, Potri.017G045100, Potri.017G045200, Potri.017G047800
GO:0010410	5.26068e-05	4.66704	2.53387	11	161	hemicellulose metabolic process	Potri.002G060500, Potri.002G236200, Potri.004G021000, Potri.005G201200, Potri.006G071200, Potri.009G006500, Potri.013G005700, Potri.018G094900, Potri.018G095100, Potri.018G095200, Potri.019G125000
GO:0010383	0.0008164	3.32716	3.47817	11	221	cell wall polysaccharide metabolic process	Potri.002G060500, Potri.002G236200, Potri.004G021000, Potri.005G201200, Potri.006G071200, Potri.009G006500, Potri.013G005700, Potri.018G094900, Potri.018G095100, Potri.018G095200, Potri.019G125000
GO:0046148	0.00312626	2.77999	4.12345	11	262	pigment biosynthetic process	Potri.001G051600, Potri.001G113100, Potri.001G166000, Potri.001G286400, Potri.001G403300, Potri.002G033600, Potri.003G176700, Potri.005G229500, Potri.006G204600, Potri.009G080600, Potri.014G145100
GO:0042594	0.00331159	2.75784	4.15492	11	264	response to starvation	Potri.001G148700, Potri.002G029300, Potri.002G092900, Potri.003G085700, Potri.003G157100, Potri.003G190600, Potri.006G139200, Potri.007G011200, Potri.010G069000, Potri.010G132300, Potri.014G155100
GO:0010411	5.24061e-07	9.09641	1.25907	10	80	xyloglucan metabolic process	Potri.002G060500, Potri.002G236200, Potri.004G021000, Potri.005G201200, Potri.006G071200, Potri.013G005700, Potri.018G094900, Potri.018G095100, Potri.018G095200, Potri.019G125000
GO:0009072	0.000125347	4.60404	2.32928	10	148	aromatic amino acid family metabolic process	Potri.002G099200, Potri.002G146400, Potri.004G188100, Potri.005G079200, Potri.005G162800, Potri.005G233600, Potri.008G066000, Potri.009G101900, Potri.010G019000, Potri.016G091100
GO:0016143	0.00124669	3.37412	3.11619	10	198	S-glycoside metabolic process	Potri.002G121400, Potri.004G047600, Potri.004G082000, Potri.007G138100, Potri.012G134000, Potri.012G134100, Potri.014G022500, Potri.015G136300, Potri.017G013700, Potri.017G028100
GO:0019757	0.00124669	3.37412	3.11619	10	198	glycosinolate metabolic process	Potri.002G121400, Potri.004G047600, Potri.004G082000, Potri.007G138100, Potri.012G134000, Potri.012G134100, Potri.014G022500, Potri.015G136300, Potri.017G013700, Potri.017G028100
GO:0019760	0.00124669	3.37412	3.11619	10	198	glucosinolate metabolic process	Potri.002G121400, Potri.004G047600, Potri.004G082000, Potri.007G138100, Potri.012G134000, Potri.012G134100, Potri.014G022500, Potri.015G136300, Potri.017G013700, Potri.017G028100
GO:0015849	0.00714392	2.60581	3.9818	10	253	organic acid transport	Potri.001G097300, Potri.003G134100, Potri.004G019900, Potri.005G157300, Potri.007G113000, Potri.009G133600, Potri.017G045100, Potri.017G045200, Potri.017G047800, Potri.017G107100
GO:0046942	0.00714392	2.60581	3.9818	10	253	carboxylic acid transport	Potri.001G097300, Potri.003G134100, Potri.004G019900, Potri.005G157300, Potri.007G113000, Potri.009G133600, Potri.017G045100, Potri.017G045200, Potri.017G047800, Potri.017G107100
GO:0006817	6.45377e-06	9.22851	0.991516	8	63	phosphate ion transport	Potri.005G157300, Potri.007G113000, Potri.010G069000, Potri.010G071500, Potri.010G132300, Potri.017G045100, Potri.017G045200, Potri.017G047800
GO:0072329	0.00125524	4.05142	2.0932	8	133	monocarboxylic acid catabolic process	Potri.002G126100, Potri.002G216400, Potri.004G235400, Potri.010G011900, Potri.014G022900, Potri.014G029100, Potri.016G091100, Potri.018G082900
GO:0010224	0.00216833	3.69513	2.28206	8	145	response to UV-B	Potri.001G051600, Potri.002G168200, Potri.003G176700, Potri.005G113900, Potri.009G027700, Potri.013G118200, Potri.014G145100, Potri.016G091100
GO:1903825	0.00396555	3.32887	2.51814	8	160	organic acid transmembrane transport	Potri.004G019900, Potri.005G157300, Potri.007G113000, Potri.009G133600, Potri.017G045100, Potri.017G045200, Potri.017G047800, Potri.017G107100
GO:1905039	0.00396555	3.32887	2.51814	8	160	carboxylic acid transmembrane transport	Potri.004G019900, Potri.005G157300, Potri.007G113000, Potri.009G133600, Potri.017G045100, Potri.017G045200, Potri.017G047800, Potri.017G107100
GO:0034285	0.00494242	3.20184	2.61257	8	166	response to disaccharide	Potri.001G148700, Potri.003G085700, Potri.004G019900, Potri.005G068700, Potri.006G139200, Potri.010G044100, Potri.010G234700, Potri.013G118200
GO:0044242	0.00845108	2.90592	2.86438	8	182	cellular lipid catabolic process	Potri.001G061100, Potri.002G126100, Potri.002G216400, Potri.004G235400, Potri.010G011900, Potri.011G112400, Potri.014G029100, Potri.018G082900
GO:0015743	3.41262e-07	19.2902	0.47215	7	30	malate transport	Potri.001G097300, Potri.003G134100, Potri.005G157300, Potri.007G113000, Potri.017G045100, Potri.017G045200, Potri.017G047800
GO:0015740	1.28964e-06	15.2962	0.56658	7	36	C4-dicarboxylate transport	Potri.001G097300, Potri.003G134100, Potri.005G157300, Potri.007G113000, Potri.017G045100, Potri.017G045200, Potri.017G047800
GO:0006835	9.66462e-06	10.8151	0.755441	7	48	dicarboxylic acid transport	Potri.001G097300, Potri.003G134100, Potri.005G157300, Potri.007G113000, Potri.017G045100, Potri.017G045200, Potri.017G047800
GO:0009718	0.000116846	7.03342	1.10168	7	70	anthocyanin-containing compound biosynthetic process	Potri.001G051600, Potri.001G113100, Potri.002G033600, Potri.003G176700, Potri.005G229500, Potri.006G204600, Potri.014G145100
GO:0009073	0.000635053	5.20933	1.44793	7	92	aromatic amino acid family biosynthetic process	Potri.002G099200, Potri.002G146400, Potri.004G188100, Potri.005G079200, Potri.005G162800, Potri.005G233600, Potri.010G019000
GO:0046283	0.000818874	4.97456	1.51088	7	96	anthocyanin-containing compound metabolic process	Potri.001G051600, Potri.001G113100, Potri.002G033600, Potri.003G176700, Potri.005G229500, Potri.006G204600, Potri.014G145100
GO:2000377	0.00441954	3.62513	2.03025	7	129	regulation of reactive oxygen species metabolic process	Potri.001G143900, Potri.002G168200, Potri.004G089400, Potri.005G068700, Potri.015G071500, Potri.017G126200, Potri.019G068800
GO:0034284	0.00767503	3.25049	2.25058	7	143	response to monosaccharide	Potri.001G148700, Potri.003G085700, Potri.004G019900, Potri.006G139200, Potri.010G234700, Potri.013G118200, Potri.017G131800
GO:0009631	0.00136124	5.33714	1.21185	6	77	cold acclimation	Potri.001G251200, Potri.002G092700, Potri.009G027700, Potri.009G045800, Potri.010G012100, Potri.010G044100
GO:0006714	0.00732299	3.71137	1.69974	6	108	sesquiterpenoid metabolic process	Potri.001G415100, Potri.002G126100, Potri.004G235400, Potri.007G076200, Potri.011G112400, Potri.014G029100
GO:0005982	0.0079861	3.63976	1.73122	6	110	starch metabolic process	Potri.005G251000, Potri.009G118800, Potri.010G044100, Potri.014G147900, Potri.015G012400, Potri.016G028900
GO:0015709	5.09761e-08	105.277	0.125907	5	8	thiosulfate transport	Potri.005G157300, Potri.007G113000, Potri.017G045100, Potri.017G045200, Potri.017G047800
GO:0071422	5.09761e-08	105.277	0.125907	5	8	succinate transmembrane transport	Potri.005G157300, Potri.007G113000, Potri.017G045100, Potri.017G045200, Potri.017G047800
GO:0015744	1.13208e-07	78.955	0.141645	5	9	succinate transport	Potri.005G157300, Potri.007G113000, Potri.017G045100, Potri.017G045200, Potri.017G047800
GO:0015729	6.8428e-07	45.1128	0.18886	5	12	oxaloacetate transport	Potri.005G157300, Potri.007G113000, Potri.017G045100, Potri.017G045200, Potri.017G047800
GO:0071423	1.09755e-06	39.4724	0.204598	5	13	malate transmembrane transport	Potri.005G157300, Potri.007G113000, Potri.017G045100, Potri.017G045200, Potri.017G047800
GO:0008272	4.73711e-05	15.0308	0.409197	5	26	sulfate transport	Potri.005G157300, Potri.007G113000, Potri.017G045100, Potri.017G045200, Potri.017G047800
GO:0035435	5.7388e-05	14.3472	0.424935	5	27	phosphate ion transmembrane transport	Potri.005G157300, Potri.007G113000, Potri.017G045100, Potri.017G045200, Potri.017G047800
GO:0072348	0.000556401	8.30199	0.676749	5	43	sulfur compound transport	Potri.005G157300, Potri.007G113000, Potri.017G045100, Potri.017G045200, Potri.017G047800
GO:0098661	0.00186812	6.18322	0.881347	5	56	inorganic anion transmembrane transport	Potri.005G157300, Potri.007G113000, Potri.017G045100, Potri.017G045200, Potri.017G047800
GO:0009687	0.00336591	5.34344	1.00725	5	64	abscisic acid metabolic process	Potri.002G126100, Potri.004G235400, Potri.007G076200, Potri.011G112400, Potri.014G029100
GO:0043288	0.00336591	5.34344	1.00725	5	64	apocarotenoid metabolic process	Potri.002G126100, Potri.004G235400, Potri.007G076200, Potri.011G112400, Potri.014G029100
GO:1902644	0.00336591	5.34344	1.00725	5	64	tertiary alcohol metabolic process	Potri.002G126100, Potri.004G235400, Potri.007G076200, Potri.011G112400, Potri.014G029100
GO:0009423	0.000354049	14.0018	0.346244	4	22	chorismate biosynthetic process	Potri.002G099200, Potri.002G146400, Potri.005G162800, Potri.010G019000
GO:0046417	0.000919743	10.4993	0.440674	4	28	chorismate metabolic process	Potri.002G099200, Potri.002G146400, Potri.005G162800, Potri.010G019000
GO:0043650	0.00586878	5.99615	0.723964	4	46	dicarboxylic acid biosynthetic process	Potri.002G099200, Potri.002G146400, Potri.005G162800, Potri.010G019000
GO:0046164	0.00682804	5.72323	0.755441	4	48	alcohol catabolic process	Potri.001G240300, Potri.002G126100, Potri.004G235400, Potri.014G029100
GO:0033481	1.53192e-05	188.746	0.0629534	3	4	galacturonate biosynthetic process	Potri.006G178500, Potri.017G059100, Potri.018G100400
GO:0006063	7.48112e-05	62.9113	0.0944301	3	6	uronic acid metabolic process	Potri.006G178500, Potri.017G059100, Potri.018G100400
GO:0019586	7.48112e-05	62.9113	0.0944301	3	6	galacturonate metabolic process	Potri.006G178500, Potri.017G059100, Potri.018G100400
GO:1905582	0.000129387	47.182	0.110168	3	7	response to mannose	Potri.001G148700, Potri.003G085700, Potri.006G139200
GO:0009714	0.000766892	20.9664	0.18886	3	12	chalcone metabolic process	Potri.001G051600, Potri.003G176700, Potri.014G145100
GO:0009715	0.000766892	20.9664	0.18886	3	12	chalcone biosynthetic process	Potri.001G051600, Potri.003G176700, Potri.014G145100
GO:0016107	0.000766892	20.9664	0.18886	3	12	sesquiterpenoid catabolic process	Potri.002G126100, Potri.004G235400, Potri.014G029100
GO:0043290	0.000766892	20.9664	0.18886	3	12	apocarotenoid catabolic process	Potri.002G126100, Potri.004G235400, Potri.014G029100
GO:0046345	0.000766892	20.9664	0.18886	3	12	abscisic acid catabolic process	Potri.002G126100, Potri.004G235400, Potri.014G029100
GO:0010023	0.000985342	18.8692	0.204598	3	13	proanthocyanidin biosynthetic process	Potri.001G113100, Potri.002G055100, Potri.006G221500
GO:0010036	0.000985342	18.8692	0.204598	3	13	response to boron-containing substance	Potri.001G455000, Potri.011G146900, Potri.014G155100
GO:0035264	0.000985342	18.8692	0.204598	3	13	multicellular organism growth	Potri.002G119300, Potri.009G089400, Potri.014G017300
GO:0080029	0.000985342	18.8692	0.204598	3	13	cellular response to boron-containing substance levels	Potri.001G455000, Potri.011G146900, Potri.014G155100
GO:0046713	0.00153131	15.7233	0.236075	3	15	borate transport	Potri.001G455000, Potri.011G146900, Potri.014G116000
GO:0010117	0.00417348	10.4802	0.330505	3	21	photoprotection	Potri.002G119300, Potri.009G089400, Potri.014G017300
GO:0080164	0.000247207	Inf	0.0314767	2	2	regulation of nitric oxide metabolic process	Potri.004G089400, Potri.017G126200
GO:0015700	0.00492636	25.1123	0.110168	2	7	arsenite transport	Potri.001G455000, Potri.011G146900
GO:0046209	0.00650029	20.9262	0.125907	2	8	nitric oxide metabolic process	Potri.004G089400, Potri.017G126200
GO:0010021	0.00827085	17.9362	0.141645	2	9	amylopectin biosynthetic process	Potri.005G251000, Potri.015G012400
GO:0010353	0.00827085	17.9362	0.141645	2	9	response to trehalose	Potri.005G068700, Potri.010G044100
GO:2000896	0.00827085	17.9362	0.141645	2	9	amylopectin metabolic process	Potri.005G251000, Potri.015G012400

## Sheet: Leave-WT-OX-down
GOBPID	Pvalue	OddsRatio	ExpCount	Count	Size	Term	Genes
GO:0050896	0.000218895	1.48659	120.298	152	11318	response to stimulus	Potri.001G017500, Potri.001G043100, Potri.001G069000, Potri.001G084000, Potri.001G108800, Potri.001G111800, Potri.001G127700, Potri.001G142500, Potri.001G147700, Potri.001G190700, Potri.001G220800, Potri.001G237600, Potri.001G251000, Potri.001G288600, Potri.001G289500, Potri.001G307300, Potri.001G329700, Potri.001G383600, Potri.001G424700, Potri.001G435400, Potri.001G451900, Potri.002G004500, Pot…
GO:0006950	0.00302248	1.42452	70.5334	92	6636	response to stress	Potri.001G017500, Potri.001G084000, Potri.001G111800, Potri.001G127700, Potri.001G190700, Potri.001G251000, Potri.001G288600, Potri.001G289500, Potri.001G307300, Potri.001G329700, Potri.001G383600, Potri.001G435400, Potri.001G451900, Potri.002G004500, Potri.002G006100, Potri.002G091500, Potri.002G124800, Potri.002G168600, Potri.002G177900, Potri.002G205400, Potri.002G240700, Potri.003G060000, Pot…
GO:0042221	4.50541e-05	1.68528	57.2473	86	5386	response to chemical	Potri.001G069000, Potri.001G084000, Potri.001G108800, Potri.001G142500, Potri.001G190700, Potri.001G288600, Potri.001G383600, Potri.002G004500, Potri.002G006100, Potri.002G065600, Potri.002G091500, Potri.002G168600, Potri.002G177900, Potri.002G205400, Potri.002G206400, Potri.003G009000, Potri.003G133300, Potri.003G189200, Potri.004G007600, Potri.004G015100, Potri.004G037900, Potri.004G074300, Pot…
GO:0051716	0.00217138	1.50176	51.0719	71	4805	cellular response to stimulus	Potri.001G017500, Potri.001G084000, Potri.001G142500, Potri.001G147700, Potri.001G220800, Potri.001G251000, Potri.001G289500, Potri.001G307300, Potri.001G329700, Potri.001G383600, Potri.002G006100, Potri.002G065600, Potri.002G091500, Potri.002G124800, Potri.002G168600, Potri.002G177900, Potri.002G205400, Potri.002G240700, Potri.003G009000, Potri.003G060000, Potri.003G133300, Potri.003G207000, Pot…
GO:0010033	0.000287172	1.68221	40.7618	63	3835	response to organic substance	Potri.001G069000, Potri.001G108800, Potri.001G142500, Potri.001G288600, Potri.001G383600, Potri.002G004500, Potri.002G006100, Potri.002G065600, Potri.002G091500, Potri.002G177900, Potri.002G205400, Potri.002G206400, Potri.003G009000, Potri.003G133300, Potri.003G189200, Potri.004G007600, Potri.004G015100, Potri.004G037900, Potri.004G074300, Potri.004G165300, Potri.005G109900, Potri.005G119200, Pot…
GO:0009628	0.000935637	1.59651	42.6432	63	4012	response to abiotic stimulus	Potri.001G043100, Potri.001G084000, Potri.001G251000, Potri.001G288600, Potri.001G289500, Potri.001G424700, Potri.002G004500, Potri.002G006100, Potri.002G124800, Potri.002G168600, Potri.002G177900, Potri.003G060000, Potri.003G133300, Potri.004G007600, Potri.004G065900, Potri.004G106400, Potri.004G165300, Potri.004G202900, Potri.004G203000, Potri.005G161500, Potri.005G161700, Potri.006G065700, Pot…
GO:0009725	0.000738951	1.67038	34.7565	54	3270	response to hormone	Potri.001G069000, Potri.001G108800, Potri.001G142500, Potri.001G288600, Potri.002G004500, Potri.002G006100, Potri.002G065600, Potri.002G091500, Potri.002G205400, Potri.002G206400, Potri.003G009000, Potri.003G133300, Potri.004G007600, Potri.004G015100, Potri.004G037900, Potri.004G074300, Potri.004G165300, Potri.005G109900, Potri.005G119200, Potri.005G152400, Potri.006G041100, Potri.006G109100, Pot…
GO:0009719	0.0010111	1.6447	35.2348	54	3315	response to endogenous stimulus	Potri.001G069000, Potri.001G108800, Potri.001G142500, Potri.001G288600, Potri.002G004500, Potri.002G006100, Potri.002G065600, Potri.002G091500, Potri.002G205400, Potri.002G206400, Potri.003G009000, Potri.003G133300, Potri.004G007600, Potri.004G015100, Potri.004G037900, Potri.004G074300, Potri.004G165300, Potri.005G109900, Potri.005G119200, Potri.005G152400, Potri.006G041100, Potri.006G109100, Pot…
GO:0009605	0.000188511	1.79935	31.249	52	2940	response to external stimulus	Potri.001G084000, Potri.001G220800, Potri.001G237600, Potri.001G288600, Potri.001G451900, Potri.002G091500, Potri.002G177900, Potri.002G205400, Potri.002G240700, Potri.003G189200, Potri.003G214800, Potri.004G035800, Potri.004G037900, Potri.004G067800, Potri.005G152400, Potri.006G037600, Potri.006G067200, Potri.006G109100, Potri.006G179300, Potri.007G020900, Potri.007G021300, Potri.007G050600, Pot…
GO:1901700	0.00614032	1.52042	34.0763	49	3206	response to oxygen-containing compound	Potri.001G084000, Potri.001G108800, Potri.001G142500, Potri.001G288600, Potri.001G383600, Potri.002G004500, Potri.002G006100, Potri.002G065600, Potri.002G091500, Potri.002G177900, Potri.002G205400, Potri.003G009000, Potri.003G133300, Potri.003G189200, Potri.004G015100, Potri.004G037900, Potri.004G106400, Potri.005G119200, Potri.006G065700, Potri.006G109100, Potri.006G177000, Potri.006G188300, Pot…
GO:0001101	0.00464541	1.61616	26.0727	40	2453	response to acid chemical	Potri.001G084000, Potri.001G108800, Potri.001G142500, Potri.001G288600, Potri.002G004500, Potri.002G006100, Potri.002G091500, Potri.002G205400, Potri.003G009000, Potri.003G133300, Potri.004G015100, Potri.004G037900, Potri.004G106400, Potri.005G119200, Potri.006G109100, Potri.006G177000, Potri.006G188300, Potri.007G008200, Potri.007G020900, Potri.007G079800, Potri.007G100600, Potri.007G111500, Pot…
GO:0070887	0.00320892	1.67684	23.8938	38	2248	cellular response to chemical stimulus	Potri.001G084000, Potri.001G142500, Potri.001G383600, Potri.002G006100, Potri.002G065600, Potri.002G091500, Potri.002G168600, Potri.003G009000, Potri.003G133300, Potri.004G074300, Potri.005G109900, Potri.005G152400, Potri.006G041100, Potri.006G109100, Potri.006G161400, Potri.006G177000, Potri.006G196900, Potri.007G008200, Potri.007G020900, Potri.007G079800, Potri.007G100600, Potri.007G140700, Pot…
GO:0043207	0.00930061	1.57727	23.8831	36	2247	response to external biotic stimulus	Potri.001G237600, Potri.001G288600, Potri.001G451900, Potri.002G091500, Potri.002G205400, Potri.003G189200, Potri.003G214800, Potri.004G035800, Potri.004G037900, Potri.004G067800, Potri.006G067200, Potri.006G109100, Potri.006G179300, Potri.007G020900, Potri.007G021300, Potri.007G050600, Potri.007G079800, Potri.007G100600, Potri.007G111500, Potri.009G086100, Potri.010G142900, Potri.011G028300, Pot…
GO:0051707	0.00930061	1.57727	23.8831	36	2247	response to other organism	Potri.001G237600, Potri.001G288600, Potri.001G451900, Potri.002G091500, Potri.002G205400, Potri.003G189200, Potri.003G214800, Potri.004G035800, Potri.004G037900, Potri.004G067800, Potri.006G067200, Potri.006G109100, Potri.006G179300, Potri.007G020900, Potri.007G021300, Potri.007G050600, Potri.007G079800, Potri.007G100600, Potri.007G111500, Potri.009G086100, Potri.010G142900, Potri.011G028300, Pot…
GO:0033554	0.000363282	2.0091	17.442	33	1641	cellular response to stress	Potri.001G084000, Potri.001G251000, Potri.001G329700, Potri.001G383600, Potri.002G124800, Potri.002G177900, Potri.002G205400, Potri.002G240700, Potri.003G060000, Potri.003G133300, Potri.005G152400, Potri.006G037600, Potri.006G067200, Potri.006G132600, Potri.007G020900, Potri.007G100600, Potri.007G140700, Potri.008G099900, Potri.008G122100, Potri.008G158200, Potri.010G122200, Potri.010G142900, Pot…
GO:0005975	0.00285579	1.80624	17.4314	30	1640	carbohydrate metabolic process	Potri.001G050600, Potri.001G052300, Potri.001G171600, Potri.001G220800, Potri.001G383600, Potri.002G204400, Potri.002G240700, Potri.003G009000, Potri.003G079400, Potri.005G258900, Potri.006G065700, Potri.006G188300, Potri.008G094200, Potri.008G100500, Potri.008G108100, Potri.008G182200, Potri.008G204200, Potri.010G152000, Potri.011G166700, Potri.012G033900, Potri.012G078500, Potri.013G006600, Pot…
GO:0009416	0.00599044	1.75894	16.0178	27	1507	response to light stimulus	Potri.001G043100, Potri.001G251000, Potri.002G006100, Potri.003G060000, Potri.004G202900, Potri.004G203000, Potri.005G161500, Potri.005G161700, Potri.006G065700, Potri.006G067200, Potri.007G020900, Potri.007G100600, Potri.008G158200, Potri.009G134000, Potri.009G164000, Potri.010G004200, Potri.010G083700, Potri.010G167200, Potri.010G251800, Potri.012G033900, Potri.012G093000, Potri.012G140200, Pot…
GO:0009314	0.00775092	1.72107	16.3473	27	1538	response to radiation	Potri.001G043100, Potri.001G251000, Potri.002G006100, Potri.003G060000, Potri.004G202900, Potri.004G203000, Potri.005G161500, Potri.005G161700, Potri.006G065700, Potri.006G067200, Potri.007G020900, Potri.007G100600, Potri.008G158200, Potri.009G134000, Potri.009G164000, Potri.010G004200, Potri.010G083700, Potri.010G167200, Potri.010G251800, Potri.012G033900, Potri.012G093000, Potri.012G140200, Pot…
GO:0009617	0.00324108	1.95297	12.2976	23	1157	response to bacterium	Potri.002G091500, Potri.002G205400, Potri.003G189200, Potri.004G035800, Potri.004G037900, Potri.006G109100, Potri.007G020900, Potri.007G050600, Potri.007G079800, Potri.007G100600, Potri.007G111500, Potri.009G086100, Potri.010G142900, Potri.011G028300, Potri.012G004500, Potri.012G006300, Potri.013G041900, Potri.015G000500, Potri.016G036600, Potri.019G093800, Potri.T075600, Potri.T090700, Potri.T13…
GO:0042493	0.00577837	1.88279	12.1595	22	1144	response to drug	Potri.001G288600, Potri.002G065600, Potri.002G091500, Potri.002G205400, Potri.003G009000, Potri.003G189200, Potri.004G015100, Potri.004G037900, Potri.006G109100, Potri.007G020900, Potri.007G100600, Potri.007G111500, Potri.007G140700, Potri.008G022100, Potri.008G122100, Potri.009G134000, Potri.010G237300, Potri.010G251800, Potri.012G006300, Potri.013G006600, Potri.013G109300, Potri.T131500
GO:0019748	0.000475207	2.44212	8.60941	20	810	secondary metabolic process	Potri.001G050600, Potri.001G451900, Potri.002G004500, Potri.002G168600, Potri.002G240700, Potri.003G134600, Potri.003G216400, Potri.003G218400, Potri.004G106600, Potri.006G067200, Potri.006G109100, Potri.006G196900, Potri.007G100600, Potri.008G122100, Potri.009G134000, Potri.011G150100, Potri.013G109300, Potri.013G137200, Potri.014G020400, Potri.019G130500
GO:0042592	0.00918796	1.89056	10.4163	19	980	homeostatic process	Potri.001G069000, Potri.001G200100, Potri.002G006100, Potri.002G177900, Potri.003G133300, Potri.006G006000, Potri.006G037600, Potri.007G050600, Potri.008G099900, Potri.008G122100, Potri.009G099200, Potri.010G059400, Potri.010G122200, Potri.010G142900, Potri.012G055100, Potri.014G154200, Potri.016G006500, Potri.016G037300, Potri.019G031900
GO:0009991	1.58703e-06	4.09859	4.71923	18	444	response to extracellular stimulus	Potri.001G084000, Potri.001G220800, Potri.001G288600, Potri.002G177900, Potri.002G240700, Potri.004G037900, Potri.005G152400, Potri.006G037600, Potri.007G140700, Potri.008G122100, Potri.010G122200, Potri.010G142900, Potri.012G004500, Potri.012G033900, Potri.012G055100, Potri.013G137200, Potri.015G000500, Potri.016G037300
GO:0071214	3.43643e-07	4.84828	3.79452	17	357	cellular response to abiotic stimulus	Potri.001G084000, Potri.001G251000, Potri.001G289500, Potri.003G133300, Potri.004G202900, Potri.004G203000, Potri.007G140700, Potri.008G158200, Potri.009G164000, Potri.010G004200, Potri.010G251800, Potri.012G033900, Potri.013G137200, Potri.014G111400, Potri.015G022100, Potri.016G036600, Potri.016G109400
GO:0104004	3.43643e-07	4.84828	3.79452	17	357	cellular response to environmental stimulus	Potri.001G084000, Potri.001G251000, Potri.001G289500, Potri.003G133300, Potri.004G202900, Potri.004G203000, Potri.007G140700, Potri.008G158200, Potri.009G164000, Potri.010G004200, Potri.010G251800, Potri.012G033900, Potri.013G137200, Potri.014G111400, Potri.015G022100, Potri.016G036600, Potri.016G109400
GO:0031668	9.61566e-07	4.74636	3.63508	16	342	cellular response to extracellular stimulus	Potri.001G084000, Potri.001G220800, Potri.002G177900, Potri.002G240700, Potri.005G152400, Potri.006G037600, Potri.007G140700, Potri.008G122100, Potri.010G122200, Potri.010G142900, Potri.012G004500, Potri.012G033900, Potri.012G055100, Potri.013G137200, Potri.015G000500, Potri.016G037300
GO:0071496	1.94169e-06	4.48222	3.83703	16	361	cellular response to external stimulus	Potri.001G084000, Potri.001G220800, Potri.002G177900, Potri.002G240700, Potri.005G152400, Potri.006G037600, Potri.007G140700, Potri.008G122100, Potri.010G122200, Potri.010G142900, Potri.012G004500, Potri.012G033900, Potri.012G055100, Potri.013G137200, Potri.015G000500, Potri.016G037300
GO:0031667	6.29957e-06	4.30249	3.73074	15	351	response to nutrient levels	Potri.001G084000, Potri.001G220800, Potri.001G288600, Potri.002G177900, Potri.002G240700, Potri.004G037900, Potri.005G152400, Potri.006G037600, Potri.008G122100, Potri.010G122200, Potri.010G142900, Potri.012G004500, Potri.012G055100, Potri.015G000500, Potri.016G037300
GO:0046677	0.0047956	2.23312	6.97256	15	656	response to antibiotic	Potri.002G091500, Potri.002G205400, Potri.003G009000, Potri.004G015100, Potri.006G109100, Potri.007G020900, Potri.007G100600, Potri.007G111500, Potri.007G140700, Potri.008G122100, Potri.009G134000, Potri.012G006300, Potri.013G006600, Potri.013G109300, Potri.T131500
GO:0031669	3.34885e-06	5.24825	2.66785	13	251	cellular response to nutrient levels	Potri.001G084000, Potri.001G220800, Potri.002G177900, Potri.002G240700, Potri.005G152400, Potri.006G037600, Potri.008G122100, Potri.010G122200, Potri.010G142900, Potri.012G004500, Potri.012G055100, Potri.015G000500, Potri.016G037300
GO:0009751	0.00123793	2.82041	4.81489	13	453	response to salicylic acid	Potri.002G091500, Potri.002G205400, Potri.003G009000, Potri.004G015100, Potri.006G109100, Potri.007G020900, Potri.007G100600, Potri.007G111500, Potri.008G122100, Potri.009G134000, Potri.012G006300, Potri.013G109300, Potri.T131500
GO:0019725	0.00660821	2.295	5.86715	13	552	cellular homeostasis	Potri.006G006000, Potri.006G037600, Potri.007G050600, Potri.008G099900, Potri.009G099200, Potri.010G059400, Potri.010G122200, Potri.010G142900, Potri.012G055100, Potri.014G154200, Potri.016G006500, Potri.016G037300, Potri.019G031900
GO:0009267	3.54311e-06	5.69694	2.27459	12	214	cellular response to starvation	Potri.001G084000, Potri.002G177900, Potri.002G240700, Potri.005G152400, Potri.006G037600, Potri.008G122100, Potri.010G122200, Potri.010G142900, Potri.012G004500, Potri.012G055100, Potri.015G000500, Potri.016G037300
GO:0042594	2.91818e-05	4.55927	2.80603	12	264	response to starvation	Potri.001G084000, Potri.002G177900, Potri.002G240700, Potri.005G152400, Potri.006G037600, Potri.008G122100, Potri.010G122200, Potri.010G142900, Potri.012G004500, Potri.012G055100, Potri.015G000500, Potri.016G037300
GO:0016052	0.00360257	2.58947	4.81489	12	453	carbohydrate catabolic process	Potri.001G052300, Potri.006G188300, Potri.008G108100, Potri.008G182200, Potri.008G204200, Potri.012G033900, Potri.013G006600, Potri.015G086400, Potri.015G087800, Potri.017G080100, Potri.018G069700, Potri.019G093800
GO:0071482	1.30452e-05	5.45052	2.1683	11	204	cellular response to light stimulus	Potri.001G251000, Potri.004G202900, Potri.004G203000, Potri.008G158200, Potri.009G164000, Potri.010G004200, Potri.010G251800, Potri.014G111400, Potri.015G022100, Potri.016G036600, Potri.016G109400
GO:0071478	1.95045e-05	5.20617	2.26396	11	213	cellular response to radiation	Potri.001G251000, Potri.004G202900, Potri.004G203000, Potri.008G158200, Potri.009G164000, Potri.010G004200, Potri.010G251800, Potri.014G111400, Potri.015G022100, Potri.016G036600, Potri.016G109400
GO:0044550	0.00474976	2.61905	4.35785	11	410	secondary metabolite biosynthetic process	Potri.001G050600, Potri.002G004500, Potri.002G168600, Potri.002G240700, Potri.003G134600, Potri.003G216400, Potri.006G067200, Potri.006G109100, Potri.007G100600, Potri.009G134000, Potri.013G109300
GO:0009657	0.00969313	2.36097	4.81489	11	453	plastid organization	Potri.001G050600, Potri.002G006100, Potri.008G142900, Potri.010G083700, Potri.012G004500, Potri.012G046700, Potri.012G140200, Potri.015G000500, Potri.015G022100, Potri.015G143200, Potri.019G056400
GO:0009411	0.000318479	4.05153	2.60408	10	245	response to UV	Potri.001G251000, Potri.003G060000, Potri.005G161700, Potri.007G020900, Potri.007G100600, Potri.008G158200, Potri.009G134000, Potri.010G004200, Potri.012G140200, Potri.015G143200
GO:0080167	0.0012603	3.35916	3.11427	10	293	response to karrikin	Potri.001G424700, Potri.004G202900, Potri.004G203000, Potri.006G065700, Potri.007G140700, Potri.008G158200, Potri.009G164000, Potri.010G004200, Potri.014G020400, Potri.015G086400
GO:0009658	0.0045237	2.79088	3.72012	10	350	chloroplast organization	Potri.001G050600, Potri.002G006100, Potri.008G142900, Potri.012G004500, Potri.012G046700, Potri.012G140200, Potri.015G000500, Potri.015G022100, Potri.015G143200, Potri.019G056400
GO:1901657	0.00871127	2.67927	3.47565	9	327	glycosyl compound metabolic process	Potri.001G050600, Potri.002G240700, Potri.003G066000, Potri.004G106600, Potri.006G109100, Potri.013G080400, Potri.013G082800, Potri.014G020400, Potri.019G050200
GO:0043455	2.39768e-05	7.45384	1.16918	8	110	regulation of secondary metabolic process	Potri.001G050600, Potri.002G240700, Potri.003G218400, Potri.006G067200, Potri.006G196900, Potri.007G100600, Potri.008G122100, Potri.009G134000
GO:0009637	0.000120134	5.84316	1.46679	8	138	response to blue light	Potri.002G006100, Potri.004G202900, Potri.004G203000, Potri.005G161500, Potri.008G158200, Potri.009G164000, Potri.010G251800, Potri.015G022100
GO:0055072	1.67918e-05	9.62231	0.807797	7	76	iron ion homeostasis	Potri.006G006000, Potri.006G037600, Potri.007G050600, Potri.010G122200, Potri.012G055100, Potri.016G006500, Potri.016G037300
GO:0055076	0.000951095	4.80055	1.54119	7	145	transition metal ion homeostasis	Potri.006G006000, Potri.006G037600, Potri.007G050600, Potri.010G122200, Potri.012G055100, Potri.016G006500, Potri.016G037300
GO:0009627	0.001349	4.50534	1.63685	7	154	systemic acquired resistance	Potri.001G288600, Potri.002G091500, Potri.002G205400, Potri.006G109100, Potri.006G179300, Potri.007G100600, Potri.013G041900
GO:0002229	0.00150713	4.41481	1.66874	7	157	defense response to oomycetes	Potri.001G451900, Potri.006G109100, Potri.009G086100, Potri.011G150100, Potri.012G004500, Potri.012G006300, Potri.015G000500
GO:0002239	0.00199996	4.1902	1.75377	7	165	response to oomycetes	Potri.001G451900, Potri.006G109100, Potri.009G086100, Potri.011G150100, Potri.012G004500, Potri.012G006300, Potri.015G000500
GO:0009664	0.0082197	3.1933	2.27459	7	214	plant-type cell wall organization	Potri.002G070100, Potri.008G100500, Potri.009G133400, Potri.010G152000, Potri.010G167200, Potri.013G154700, Potri.019G057500
GO:0071483	7.92137e-06	14.5619	0.478301	6	45	cellular response to blue light	Potri.004G202900, Potri.004G203000, Potri.008G158200, Potri.009G164000, Potri.010G251800, Potri.015G022100
GO:0009827	0.00054188	6.37089	1.00975	6	95	plant-type cell wall modification	Potri.008G100500, Potri.009G133400, Potri.010G152000, Potri.010G167200, Potri.013G154700, Potri.019G057500
GO:0032350	0.00243041	4.68123	1.34987	6	127	regulation of hormone metabolic process	Potri.002G205400, Potri.004G074300, Potri.007G100600, Potri.008G122100, Potri.015G033100, Potri.017G144800
GO:0010224	0.00466674	4.07268	1.54119	6	145	response to UV-B	Potri.001G251000, Potri.005G161700, Potri.009G134000, Potri.010G004200, Potri.012G140200, Potri.015G143200
GO:0009311	0.00482432	4.04346	1.55182	6	146	oligosaccharide metabolic process	Potri.001G383600, Potri.006G065700, Potri.011G166700, Potri.012G078500, Potri.013G006600, Potri.015G086400
GO:1900376	0.000271752	9.62626	0.573961	5	54	regulation of secondary metabolite biosynthetic process	Potri.001G050600, Potri.002G240700, Potri.006G067200, Potri.007G100600, Potri.009G134000
GO:0009312	0.00238836	5.74622	0.924715	5	87	oligosaccharide biosynthetic process	Potri.001G383600, Potri.006G065700, Potri.011G166700, Potri.012G078500, Potri.015G086400
GO:0046885	0.00399439	5.06478	1.04163	5	98	regulation of hormone biosynthetic process	Potri.004G074300, Potri.007G100600, Potri.008G122100, Potri.015G033100, Potri.017G144800
GO:0009825	0.00625474	4.52748	1.15855	5	109	multidimensional cell growth	Potri.005G152400, Potri.008G100500, Potri.010G152000, Potri.013G154700, Potri.019G057500
GO:0071489	0.00700076	4.40012	1.19044	5	112	cellular response to red or far red light	Potri.008G158200, Potri.010G004200, Potri.010G251800, Potri.014G111400, Potri.016G109400
GO:0010106	8.48638e-07	94.1892	0.0850312	4	8	cellular response to iron ion starvation	Potri.006G037600, Potri.010G122200, Potri.012G055100, Potri.016G037300
GO:0006949	0.000112611	18.8282	0.255094	4	24	syncytium formation	Potri.010G167200, Potri.013G154700, Potri.018G069700, Potri.019G057500
GO:0009785	0.000564626	11.7631	0.382641	4	36	blue light signaling pathway	Potri.004G202900, Potri.004G203000, Potri.009G164000, Potri.010G251800
GO:0030522	0.000564626	11.7631	0.382641	4	36	intracellular receptor signaling pathway	Potri.004G202900, Potri.004G203000, Potri.009G164000, Potri.010G251800
GO:0009831	0.000695832	11.0705	0.403898	4	38	plant-type cell wall modification involved in multidimensional cell growth	Potri.008G100500, Potri.010G152000, Potri.013G154700, Potri.019G057500
GO:0042547	0.000931059	10.1719	0.435785	4	41	cell wall modification involved in multidimensional cell growth	Potri.008G100500, Potri.010G152000, Potri.013G154700, Potri.019G057500
GO:0006879	0.00196458	8.1794	0.531445	4	50	cellular iron ion homeostasis	Potri.006G037600, Potri.010G122200, Potri.012G055100, Potri.016G037300
GO:0009625	0.00338687	6.96585	0.616476	4	58	response to insect	Potri.004G067800, Potri.006G109100, Potri.007G100600, Potri.007G111500
GO:2000762	0.00338687	6.96585	0.616476	4	58	regulation of phenylpropanoid metabolic process	Potri.003G218400, Potri.006G067200, Potri.006G196900, Potri.009G134000
GO:0046189	0.00430818	6.48462	0.658992	4	62	phenol-containing compound biosynthetic process	Potri.002G205400, Potri.003G134600, Potri.007G100600, Potri.009G134000
GO:0010438	1.19023e-06	Inf	0.0318867	3	3	cellular response to sulfur starvation	Potri.002G240700, Potri.012G004500, Potri.015G000500
GO:0060866	0.000862637	18.7749	0.19132	3	18	leaf abscission	Potri.004G035800, Potri.007G100600, Potri.009G086100
GO:0010600	0.00157759	14.8204	0.233836	3	22	regulation of auxin biosynthetic process	Potri.004G074300, Potri.015G033100, Potri.017G144800
GO:0009862	0.00180004	14.0789	0.244465	3	23	systemic acquired resistance, salicylic acid mediated signaling pathway	Potri.002G091500, Potri.006G109100, Potri.007G100600
GO:0010325	0.0020411	13.408	0.255094	3	24	raffinose family oligosaccharide biosynthetic process	Potri.006G065700, Potri.011G166700, Potri.015G086400
GO:0090354	0.00288112	11.7309	0.28698	3	27	regulation of auxin metabolic process	Potri.004G074300, Potri.015G033100, Potri.017G144800
GO:0006026	0.00879241	7.60609	0.425156	3	40	aminoglycan catabolic process	Potri.006G188300, Potri.012G033900, Potri.019G093800
GO:0006030	0.00879241	7.60609	0.425156	3	40	chitin metabolic process	Potri.006G188300, Potri.012G033900, Potri.019G093800
GO:0006032	0.00879241	7.60609	0.425156	3	40	chitin catabolic process	Potri.006G188300, Potri.012G033900, Potri.019G093800
GO:0046348	0.00879241	7.60609	0.425156	3	40	amino sugar catabolic process	Potri.006G188300, Potri.012G033900, Potri.019G093800
GO:1901072	0.00879241	7.60609	0.425156	3	40	glucosamine-containing compound catabolic process	Potri.006G188300, Potri.012G033900, Potri.019G093800
GO:0043496	0.000112642	Inf	0.0212578	2	2	regulation of protein homodimerization activity	Potri.012G140200, Potri.015G143200
GO:1990388	0.000112642	Inf	0.0212578	2	2	xylem-to-phloem iron transport	Potri.006G006000, Potri.016G006500
GO:0060586	0.000335545	187.272	0.0318867	2	3	multicellular organismal iron ion homeostasis	Potri.010G122200, Potri.012G055100
GO:0015904	0.00164258	46.8134	0.0637734	2	6	tetracycline transport	Potri.008G022100, Potri.010G237300
GO:0010439	0.00302327	31.207	0.0850312	2	8	regulation of glucosinolate biosynthetic process	Potri.001G050600, Potri.002G240700
GO:0080151	0.00385982	26.748	0.0956601	2	9	positive regulation of salicylic acid mediated signaling pathway	Potri.006G109100, Potri.007G100600
GO:2001025	0.00385982	26.748	0.0956601	2	9	positive regulation of response to drug	Potri.006G109100, Potri.007G100600
GO:2001040	0.00385982	26.748	0.0956601	2	9	positive regulation of cellular response to drug	Potri.006G109100, Potri.007G100600
GO:0043393	0.004791	23.4037	0.106289	2	10	regulation of protein binding	Potri.012G140200, Potri.015G143200
GO:0048871	0.00692887	18.7218	0.127547	2	12	multicellular organismal homeostasis	Potri.010G122200, Potri.012G055100
GO:0006290	0.00813149	17.0193	0.138176	2	13	pyrimidine dimer repair	Potri.001G251000, Potri.003G060000

## Sheet: Leave-WT-gnc-up
GOBPID	Pvalue	OddsRatio	ExpCount	Count	Size	Term	Genes
GO:0050896	0.00047492	1.61964	71.7504	95	11318	response to stimulus	Potri.001G067600, Potri.001G094800, Potri.001G107800, Potri.001G167100, Potri.001G202100, Potri.001G221700, Potri.001G225800, Potri.001G226100, Potri.001G240300, Potri.001G255100, Potri.001G315000, Potri.002G017200, Potri.002G050800, Potri.002G054900, Potri.002G088600, Potri.002G098600, Potri.002G098800, Potri.002G197900, Potri.002G214100, Potri.002G235800, Potri.003G147600, Potri.003G157100, Pot…
GO:0006950	0.000188004	1.7723	42.0689	64	6636	response to stress	Potri.001G067600, Potri.001G107800, Potri.001G167100, Potri.001G202100, Potri.001G225800, Potri.001G226100, Potri.001G240300, Potri.001G255100, Potri.001G315000, Potri.002G050800, Potri.002G054900, Potri.002G088600, Potri.002G197900, Potri.002G214100, Potri.002G235800, Potri.003G157100, Potri.004G000400, Potri.004G033100, Potri.004G106400, Potri.004G149000, Potri.004G207200, Potri.004G235400, Pot…
GO:0042221	1.944e-05	1.99273	34.1445	58	5386	response to chemical	Potri.001G067600, Potri.001G094800, Potri.001G167100, Potri.001G202100, Potri.001G225800, Potri.001G240300, Potri.001G315000, Potri.002G017200, Potri.002G050800, Potri.002G088600, Potri.002G098600, Potri.002G098800, Potri.003G157100, Potri.004G000400, Potri.004G019900, Potri.004G033100, Potri.004G063000, Potri.004G106400, Potri.004G149000, Potri.005G044400, Potri.005G048000, Potri.005G048700, Pot…
GO:0009628	1.94158e-05	2.11981	25.4341	47	4012	response to abiotic stimulus	Potri.001G067600, Potri.001G107800, Potri.001G167100, Potri.001G225800, Potri.001G226100, Potri.001G240300, Potri.001G255100, Potri.002G054900, Potri.002G088600, Potri.002G197900, Potri.003G157100, Potri.004G000400, Potri.004G019900, Potri.004G033100, Potri.004G106400, Potri.004G207200, Potri.004G235400, Potri.004G235500, Potri.005G044400, Potri.005G045100, Potri.005G185400, Potri.005G201200, Pot…
GO:0010033	0.000132019	1.98896	24.312	43	3835	response to organic substance	Potri.001G067600, Potri.001G094800, Potri.001G167100, Potri.001G202100, Potri.001G240300, Potri.001G315000, Potri.002G050800, Potri.002G098600, Potri.002G098800, Potri.003G157100, Potri.004G000400, Potri.004G019900, Potri.004G033100, Potri.004G149000, Potri.005G044400, Potri.005G185400, Potri.006G142600, Potri.006G188400, Potri.006G251000, Potri.006G261200, Potri.007G050300, Potri.007G111500, Pot…
GO:1901700	4.13948e-06	2.36609	20.3244	42	3206	response to oxygen-containing compound	Potri.001G067600, Potri.001G167100, Potri.001G202100, Potri.001G225800, Potri.001G315000, Potri.002G050800, Potri.002G098600, Potri.002G098800, Potri.003G157100, Potri.004G000400, Potri.004G019900, Potri.004G033100, Potri.004G106400, Potri.004G149000, Potri.005G044400, Potri.005G185400, Potri.006G188400, Potri.006G251000, Potri.007G111500, Potri.008G044700, Potri.008G106400, Potri.008G175100, Pot…
GO:0009605	4.14851e-05	2.22284	18.6381	37	2940	response to external stimulus	Potri.001G107800, Potri.001G202100, Potri.001G221700, Potri.001G255100, Potri.001G315000, Potri.002G017200, Potri.002G050800, Potri.002G197900, Potri.002G214100, Potri.003G147600, Potri.003G157100, Potri.004G000400, Potri.004G019900, Potri.004G149000, Potri.004G235400, Potri.005G044400, Potri.005G185400, Potri.006G122400, Potri.007G037300, Potri.007G111500, Potri.008G097900, Potri.008G106400, Pot…
GO:0006952	0.000180968	2.05181	20.0201	37	3158	defense response	Potri.001G107800, Potri.001G202100, Potri.001G225800, Potri.001G255100, Potri.001G315000, Potri.002G197900, Potri.002G235800, Potri.003G157100, Potri.004G000400, Potri.004G033100, Potri.004G149000, Potri.004G235400, Potri.004G235500, Potri.005G044400, Potri.006G058600, Potri.006G122400, Potri.007G037300, Potri.007G111500, Potri.008G097900, Potri.008G106400, Potri.008G213100, Potri.010G075600, Pot…
GO:0051704	0.000214313	2.03228	20.1913	37	3185	multi-organism process	Potri.001G107800, Potri.001G202100, Potri.001G221700, Potri.001G246000, Potri.001G255100, Potri.001G315000, Potri.002G017200, Potri.002G197900, Potri.003G083200, Potri.003G147600, Potri.003G157100, Potri.004G000400, Potri.004G019900, Potri.004G149000, Potri.004G235400, Potri.005G044400, Potri.005G048700, Potri.006G122400, Potri.007G037300, Potri.007G111500, Potri.008G097900, Potri.008G106400, Pot…
GO:0009725	0.000358519	1.97292	20.7301	37	3270	response to hormone	Potri.001G067600, Potri.001G094800, Potri.001G167100, Potri.001G202100, Potri.001G240300, Potri.001G315000, Potri.002G098600, Potri.002G098800, Potri.003G157100, Potri.004G000400, Potri.004G033100, Potri.004G149000, Potri.006G142600, Potri.006G188400, Potri.006G251000, Potri.006G261200, Potri.007G050300, Potri.007G111500, Potri.008G044700, Potri.008G106400, Potri.008G175100, Potri.009G037300, Pot…
GO:0009719	0.000465798	1.94274	21.0154	37	3315	response to endogenous stimulus	Potri.001G067600, Potri.001G094800, Potri.001G167100, Potri.001G202100, Potri.001G240300, Potri.001G315000, Potri.002G098600, Potri.002G098800, Potri.003G157100, Potri.004G000400, Potri.004G033100, Potri.004G149000, Potri.006G142600, Potri.006G188400, Potri.006G251000, Potri.006G261200, Potri.007G050300, Potri.007G111500, Potri.008G044700, Potri.008G106400, Potri.008G175100, Potri.009G037300, Pot…
GO:0043207	5.31332e-06	2.59873	14.2448	33	2247	response to external biotic stimulus	Potri.001G107800, Potri.001G202100, Potri.001G221700, Potri.001G255100, Potri.001G315000, Potri.002G197900, Potri.003G147600, Potri.003G157100, Potri.004G000400, Potri.004G019900, Potri.004G149000, Potri.004G235400, Potri.005G044400, Potri.006G122400, Potri.007G037300, Potri.007G111500, Potri.008G097900, Potri.008G106400, Potri.010G075600, Potri.011G110400, Potri.012G033900, Potri.013G041700, Pot…
GO:0051707	5.31332e-06	2.59873	14.2448	33	2247	response to other organism	Potri.001G107800, Potri.001G202100, Potri.001G221700, Potri.001G255100, Potri.001G315000, Potri.002G197900, Potri.003G147600, Potri.003G157100, Potri.004G000400, Potri.004G019900, Potri.004G149000, Potri.004G235400, Potri.005G044400, Potri.006G122400, Potri.007G037300, Potri.007G111500, Potri.008G097900, Potri.008G106400, Potri.010G075600, Potri.011G110400, Potri.012G033900, Potri.013G041700, Pot…
GO:0009607	6.22223e-06	2.57743	14.3526	33	2264	response to biotic stimulus	Potri.001G107800, Potri.001G202100, Potri.001G221700, Potri.001G255100, Potri.001G315000, Potri.002G197900, Potri.003G147600, Potri.003G157100, Potri.004G000400, Potri.004G019900, Potri.004G149000, Potri.004G235400, Potri.005G044400, Potri.006G122400, Potri.007G037300, Potri.007G111500, Potri.008G097900, Potri.008G106400, Potri.010G075600, Potri.011G110400, Potri.012G033900, Potri.013G041700, Pot…
GO:0006970	1.48283e-10	4.42473	8.10187	31	1278	response to osmotic stress	Potri.001G067600, Potri.001G107800, Potri.001G167100, Potri.001G225800, Potri.001G226100, Potri.001G240300, Potri.001G255100, Potri.002G054900, Potri.003G157100, Potri.004G000400, Potri.004G033100, Potri.004G106400, Potri.004G207200, Potri.005G044400, Potri.005G045100, Potri.006G188400, Potri.006G221500, Potri.007G111500, Potri.008G044700, Potri.008G179300, Potri.011G162800, Potri.012G015100, Pot…
GO:0001101	0.000177409	2.18967	15.5508	31	2453	response to acid chemical	Potri.001G067600, Potri.001G167100, Potri.001G202100, Potri.001G225800, Potri.001G315000, Potri.003G157100, Potri.004G000400, Potri.004G033100, Potri.004G106400, Potri.004G149000, Potri.005G044400, Potri.006G188400, Potri.006G251000, Potri.007G111500, Potri.008G044700, Potri.008G106400, Potri.008G175100, Potri.009G037300, Potri.010G060900, Potri.010G061100, Potri.012G002700, Potri.012G033900, Pot…
GO:0009056	0.00921434	1.68546	18.3465	29	2894	catabolic process	Potri.001G065900, Potri.001G090700, Potri.001G226100, Potri.001G240300, Potri.002G054900, Potri.003G147600, Potri.003G213700, Potri.004G057700, Potri.004G106400, Potri.004G235400, Potri.005G185400, Potri.005G213300, Potri.006G188400, Potri.008G106400, Potri.008G175100, Potri.008G179300, Potri.010G060900, Potri.010G061100, Potri.010G109400, Potri.012G033900, Potri.013G083600, Potri.013G102400, Pot…
GO:0055114	0.00429777	1.81224	16.5524	28	2611	oxidation-reduction process	Potri.001G167100, Potri.001G355100, Potri.001G462200, Potri.002G017200, Potri.002G088600, Potri.002G214100, Potri.003G173500, Potri.004G088400, Potri.004G106400, Potri.004G149000, Potri.004G235400, Potri.004G235500, Potri.005G043400, Potri.005G044400, Potri.005G185400, Potri.006G248000, Potri.008G106400, Potri.008G149200, Potri.008G179300, Potri.011G158100, Potri.011G162800, Potri.013G083600, Pot…
GO:0009651	6.28231e-09	4.15586	7.36015	27	1161	response to salt stress	Potri.001G067600, Potri.001G107800, Potri.001G167100, Potri.001G226100, Potri.001G240300, Potri.001G255100, Potri.002G054900, Potri.003G157100, Potri.004G000400, Potri.004G033100, Potri.004G207200, Potri.005G044400, Potri.005G045100, Potri.006G188400, Potri.007G111500, Potri.008G044700, Potri.008G179300, Potri.011G162800, Potri.012G015100, Potri.012G033900, Potri.013G041700, Potri.013G041900, Pot…
GO:0010035	2.30136e-05	2.64157	11.2526	27	1775	response to inorganic substance	Potri.001G067600, Potri.001G167100, Potri.001G225800, Potri.001G240300, Potri.002G017200, Potri.003G157100, Potri.004G000400, Potri.004G106400, Potri.005G044400, Potri.005G048000, Potri.005G048700, Potri.007G111500, Potri.008G044700, Potri.008G106400, Potri.008G179300, Potri.010G209400, Potri.012G015100, Potri.012G033900, Potri.014G103000, Potri.014G179400, Potri.014G180300, Potri.015G023900, Pot…
GO:0005975	1.63908e-05	2.75152	10.3968	26	1640	carbohydrate metabolic process	Potri.001G090700, Potri.001G171600, Potri.001G226100, Potri.001G240300, Potri.001G255100, Potri.002G236200, Potri.003G062400, Potri.003G147600, Potri.005G201200, Potri.006G144500, Potri.006G160700, Potri.006G188400, Potri.006G210600, Potri.008G179300, Potri.009G006500, Potri.010G038300, Potri.010G109400, Potri.012G033900, Potri.015G007300, Potri.015G023900, Potri.015G092000, Potri.015G127100, Pot…
GO:0043436	0.000405561	2.22263	12.679	26	2000	oxoacid metabolic process	Potri.001G067600, Potri.001G226100, Potri.001G240300, Potri.002G088600, Potri.002G214100, Potri.004G106400, Potri.004G149000, Potri.004G235400, Potri.005G043400, Potri.005G048700, Potri.005G133900, Potri.005G185400, Potri.005G213300, Potri.006G221500, Potri.007G037300, Potri.008G106400, Potri.008G155900, Potri.008G160000, Potri.008G179300, Potri.011G082400, Potri.015G007300, Potri.015G092000, Pot…
GO:0006082	0.000414839	2.21903	12.698	26	2003	organic acid metabolic process	Potri.001G067600, Potri.001G226100, Potri.001G240300, Potri.002G088600, Potri.002G214100, Potri.004G106400, Potri.004G149000, Potri.004G235400, Potri.005G043400, Potri.005G048700, Potri.005G133900, Potri.005G185400, Potri.005G213300, Potri.006G221500, Potri.007G037300, Potri.008G106400, Potri.008G155900, Potri.008G160000, Potri.008G179300, Potri.011G082400, Potri.015G007300, Potri.015G092000, Pot…
GO:0098542	5.51726e-05	2.59672	10.5172	25	1659	defense response to other organism	Potri.001G107800, Potri.001G202100, Potri.001G255100, Potri.001G315000, Potri.002G197900, Potri.003G157100, Potri.004G000400, Potri.004G149000, Potri.004G235400, Potri.005G044400, Potri.006G122400, Potri.007G037300, Potri.007G111500, Potri.008G097900, Potri.008G106400, Potri.010G075600, Potri.011G110400, Potri.013G041700, Potri.013G041900, Potri.014G109000, Potri.014G180300, Potri.015G007300, Pot…
GO:0019752	0.00475666	1.96936	11.3033	21	1783	carboxylic acid metabolic process	Potri.001G240300, Potri.002G214100, Potri.004G106400, Potri.004G149000, Potri.004G235400, Potri.005G043400, Potri.005G048700, Potri.005G133900, Potri.005G185400, Potri.005G213300, Potri.006G221500, Potri.007G037300, Potri.008G106400, Potri.008G155900, Potri.008G160000, Potri.008G179300, Potri.011G082400, Potri.015G092000, Potri.016G118000, Potri.017G036900, Potri.017G100200
GO:0009620	5.76271e-07	4.25187	4.90677	19	774	response to fungus	Potri.001G107800, Potri.001G202100, Potri.001G255100, Potri.004G000400, Potri.004G149000, Potri.004G235400, Potri.006G122400, Potri.007G037300, Potri.007G111500, Potri.008G106400, Potri.010G075600, Potri.011G110400, Potri.013G041700, Potri.013G041900, Potri.014G109000, Potri.014G180300, Potri.016G079100, Potri.019G010900, Potri.019G011000
GO:0017144	0.000829037	2.47544	7.74686	18	1222	drug metabolic process	Potri.001G240300, Potri.002G088600, Potri.002G214100, Potri.005G133900, Potri.006G188400, Potri.006G221500, Potri.007G037300, Potri.008G179300, Potri.010G038300, Potri.010G109400, Potri.011G082400, Potri.012G033900, Potri.013G083600, Potri.015G023900, Potri.015G092000, Potri.017G036900, Potri.018G055600, Potri.019G093800
GO:0009617	0.00300985	2.30156	7.33479	16	1157	response to bacterium	Potri.001G107800, Potri.001G315000, Potri.003G157100, Potri.004G000400, Potri.005G044400, Potri.007G111500, Potri.008G097900, Potri.008G106400, Potri.013G041700, Potri.013G041900, Potri.014G180300, Potri.015G007300, Potri.015G127100, Potri.019G010900, Potri.019G011000, Potri.019G093800
GO:0050832	5.89843e-06	4.35343	3.72762	15	588	defense response to fungus	Potri.001G107800, Potri.001G202100, Potri.001G255100, Potri.004G149000, Potri.004G235400, Potri.006G122400, Potri.007G037300, Potri.008G106400, Potri.010G075600, Potri.011G110400, Potri.013G041700, Potri.013G041900, Potri.014G109000, Potri.014G180300, Potri.016G079100
GO:0014070	0.000181732	3.1767	5.0399	15	795	response to organic cyclic compound	Potri.001G067600, Potri.001G315000, Potri.002G098600, Potri.002G098800, Potri.004G000400, Potri.007G111500, Potri.008G106400, Potri.008G175100, Potri.009G097800, Potri.010G060900, Potri.010G061100, Potri.010G213200, Potri.014G023000, Potri.019G010900, Potri.019G011000
GO:0042493	0.00650234	2.16978	7.25238	15	1144	response to drug	Potri.001G067600, Potri.001G315000, Potri.004G000400, Potri.004G063000, Potri.005G044400, Potri.007G111500, Potri.008G106400, Potri.008G175100, Potri.008G179300, Potri.010G060900, Potri.010G061100, Potri.010G072600, Potri.010G209400, Potri.019G010900, Potri.019G011000
GO:0042742	0.00393896	2.37697	6.18735	14	976	defense response to bacterium	Potri.001G107800, Potri.001G315000, Potri.003G157100, Potri.004G000400, Potri.005G044400, Potri.007G111500, Potri.008G097900, Potri.008G106400, Potri.013G041700, Potri.013G041900, Potri.014G180300, Potri.015G007300, Potri.019G010900, Potri.019G011000
GO:0032787	0.00465725	2.32948	6.3078	14	995	monocarboxylic acid metabolic process	Potri.001G240300, Potri.004G149000, Potri.004G235400, Potri.005G043400, Potri.005G133900, Potri.006G221500, Potri.007G037300, Potri.008G106400, Potri.008G160000, Potri.008G179300, Potri.011G082400, Potri.015G092000, Potri.016G118000, Potri.017G036900
GO:0009611	3.89107e-05	4.12842	3.37261	13	532	response to wounding	Potri.001G315000, Potri.004G000400, Potri.004G033100, Potri.004G149000, Potri.007G111500, Potri.010G075600, Potri.011G110400, Potri.012G033900, Potri.015G023900, Potri.016G079100, Potri.019G010900, Potri.019G011000, Potri.019G093800
GO:0009414	0.000887163	2.94822	4.65953	13	735	response to water deprivation	Potri.001G067600, Potri.001G167100, Potri.001G225800, Potri.003G157100, Potri.004G106400, Potri.008G044700, Potri.012G033900, Potri.014G103000, Potri.014G180300, Potri.015G023900, Potri.015G127100, Potri.016G046400, Potri.016G102100
GO:0009415	0.00103948	2.89485	4.74194	13	748	response to water	Potri.001G067600, Potri.001G167100, Potri.001G225800, Potri.003G157100, Potri.004G106400, Potri.008G044700, Potri.012G033900, Potri.014G103000, Potri.014G180300, Potri.015G023900, Potri.015G127100, Potri.016G046400, Potri.016G102100
GO:0046677	0.00104718	3.04259	4.15871	12	656	response to antibiotic	Potri.001G067600, Potri.001G315000, Potri.004G000400, Potri.005G044400, Potri.007G111500, Potri.008G106400, Potri.008G175100, Potri.008G179300, Potri.010G060900, Potri.010G061100, Potri.019G010900, Potri.019G011000
GO:0005976	0.00227621	2.76182	4.56444	12	720	polysaccharide metabolic process	Potri.002G236200, Potri.003G147600, Potri.005G201200, Potri.006G160700, Potri.006G188400, Potri.009G006500, Potri.010G038300, Potri.010G109400, Potri.012G033900, Potri.015G023900, Potri.019G093800, Potri.019G125000
GO:0009636	0.000111943	4.2541	2.75134	11	434	response to toxic substance	Potri.002G088600, Potri.004G000400, Potri.005G044400, Potri.007G111500, Potri.008G175100, Potri.008G179300, Potri.010G060900, Potri.010G061100, Potri.016G102100, Potri.019G010900, Potri.019G011000
GO:0044262	0.00367415	2.7268	4.2221	11	666	cellular carbohydrate metabolic process	Potri.001G240300, Potri.002G236200, Potri.003G147600, Potri.005G201200, Potri.006G160700, Potri.009G006500, Potri.015G092000, Potri.015G127100, Potri.017G036900, Potri.017G100200, Potri.019G125000
GO:0009751	0.00067428	3.67107	2.87179	10	453	response to salicylic acid	Potri.001G067600, Potri.001G315000, Potri.004G000400, Potri.007G111500, Potri.008G106400, Potri.008G175100, Potri.010G060900, Potri.010G061100, Potri.019G010900, Potri.019G011000
GO:0016052	0.00067428	3.67107	2.87179	10	453	carbohydrate catabolic process	Potri.001G090700, Potri.001G240300, Potri.003G147600, Potri.006G188400, Potri.008G179300, Potri.010G109400, Potri.012G033900, Potri.015G023900, Potri.017G100200, Potri.019G093800
GO:1901615	0.00990296	2.4814	4.19041	10	661	organic hydroxy compound metabolic process	Potri.001G240300, Potri.004G149000, Potri.004G235400, Potri.005G043400, Potri.005G133900, Potri.006G221500, Potri.007G037300, Potri.008G106400, Potri.011G082400, Potri.017G100200
GO:0044282	0.0010165	3.76914	2.51044	9	396	small molecule catabolic process	Potri.001G090700, Potri.001G240300, Potri.004G106400, Potri.004G235400, Potri.005G185400, Potri.005G213300, Potri.008G106400, Potri.016G118000, Potri.017G100200
GO:0009743	0.000742388	4.38535	1.92087	8	303	response to carbohydrate	Potri.002G050800, Potri.003G157100, Potri.004G019900, Potri.005G044400, Potri.005G185400, Potri.008G179300, Potri.009G097800, Potri.014G023000
GO:0098660	0.00463082	3.2315	2.58017	8	407	inorganic ion transmembrane transport	Potri.001G246000, Potri.004G207200, Potri.005G045100, Potri.006G158900, Potri.009G037300, Potri.014G132500, Potri.014G179400, Potri.018G055600
GO:0009744	7.33172e-05	7.44272	1.00798	7	159	response to sucrose	Potri.002G050800, Potri.004G019900, Potri.005G044400, Potri.005G185400, Potri.008G179300, Potri.009G097800, Potri.014G023000
GO:0034285	9.60525e-05	7.11347	1.05236	7	166	response to disaccharide	Potri.002G050800, Potri.004G019900, Potri.005G044400, Potri.005G185400, Potri.008G179300, Potri.009G097800, Potri.014G023000
GO:0000302	0.00440783	3.60744	2.0223	7	319	response to reactive oxygen species	Potri.004G000400, Potri.005G044400, Potri.007G111500, Potri.008G106400, Potri.008G179300, Potri.019G010900, Potri.019G011000
GO:0009624	0.000907874	5.70523	1.10941	6	175	response to nematode	Potri.003G147600, Potri.004G000400, Potri.004G019900, Potri.007G111500, Potri.019G010900, Potri.019G011000
GO:0016054	0.00799348	3.61353	1.72434	6	272	organic acid catabolic process	Potri.004G106400, Potri.004G235400, Potri.005G185400, Potri.005G213300, Potri.008G106400, Potri.016G118000
GO:0046395	0.00799348	3.61353	1.72434	6	272	carboxylic acid catabolic process	Potri.004G106400, Potri.004G235400, Potri.005G185400, Potri.005G213300, Potri.008G106400, Potri.016G118000
GO:0000272	0.00929479	3.49427	1.7814	6	281	polysaccharide catabolic process	Potri.003G147600, Potri.006G188400, Potri.010G109400, Potri.012G033900, Potri.015G023900, Potri.019G093800
GO:0002237	0.000178917	10.4121	0.519839	5	82	response to molecule of bacterial origin	Potri.003G157100, Potri.004G000400, Potri.007G111500, Potri.019G010900, Potri.019G011000
GO:1901136	0.000724768	7.55656	0.703684	5	111	carbohydrate derivative catabolic process	Potri.001G226100, Potri.006G188400, Potri.012G033900, Potri.015G023900, Potri.019G093800
GO:0042542	0.00307279	5.36844	0.976282	5	154	response to hydrogen peroxide	Potri.004G000400, Potri.007G111500, Potri.008G179300, Potri.019G010900, Potri.019G011000
GO:0006081	0.00324732	5.297	0.988961	5	156	cellular aldehyde metabolic process	Potri.001G240300, Potri.014G180300, Potri.015G007300, Potri.015G092000, Potri.017G036900
GO:0010410	0.00371473	5.12641	1.02066	5	161	hemicellulose metabolic process	Potri.002G236200, Potri.005G201200, Potri.006G160700, Potri.009G006500, Potri.019G125000
GO:0015698	0.00527803	4.70213	1.10941	5	175	inorganic anion transport	Potri.004G063000, Potri.004G207200, Potri.006G158900, Potri.006G245900, Potri.014G179400
GO:0009817	0.00951409	4.05418	1.28058	5	202	defense response to fungus, incompatible interaction	Potri.001G107800, Potri.001G255100, Potri.007G037300, Potri.013G041700, Potri.013G041900
GO:0009741	0.00970547	4.03358	1.28692	5	203	response to brassinosteroid	Potri.002G098600, Potri.002G098800, Potri.009G097800, Potri.010G213200, Potri.014G023000
GO:0002238	4.3131e-05	23.6721	0.196524	4	31	response to molecule of fungal origin	Potri.004G000400, Potri.007G111500, Potri.019G010900, Potri.019G011000
GO:0006026	0.00011981	17.749	0.25358	4	40	aminoglycan catabolic process	Potri.006G188400, Potri.012G033900, Potri.015G023900, Potri.019G093800
GO:0006030	0.00011981	17.749	0.25358	4	40	chitin metabolic process	Potri.006G188400, Potri.012G033900, Potri.015G023900, Potri.019G093800
GO:0006032	0.00011981	17.749	0.25358	4	40	chitin catabolic process	Potri.006G188400, Potri.012G033900, Potri.015G023900, Potri.019G093800
GO:0046348	0.00011981	17.749	0.25358	4	40	amino sugar catabolic process	Potri.006G188400, Potri.012G033900, Potri.015G023900, Potri.019G093800
GO:1901072	0.00011981	17.749	0.25358	4	40	glucosamine-containing compound catabolic process	Potri.006G188400, Potri.012G033900, Potri.015G023900, Potri.019G093800
GO:0006022	0.000174478	15.9721	0.278938	4	44	aminoglycan metabolic process	Potri.006G188400, Potri.012G033900, Potri.015G023900, Potri.019G093800
GO:1901071	0.000225873	14.8563	0.297956	4	47	glucosamine-containing compound metabolic process	Potri.006G188400, Potri.012G033900, Potri.015G023900, Potri.019G093800
GO:0006040	0.000476116	12.0494	0.361351	4	57	amino sugar metabolic process	Potri.006G188400, Potri.012G033900, Potri.015G023900, Potri.019G093800
GO:0009625	0.000508867	11.8259	0.367691	4	58	response to insect	Potri.004G000400, Potri.007G111500, Potri.019G010900, Potri.019G011000
GO:0010411	0.00170224	8.39674	0.50716	4	80	xyloglucan metabolic process	Potri.002G236200, Potri.005G201200, Potri.006G160700, Potri.019G125000
GO:0035821	0.00837105	5.26643	0.792437	4	125	modification of morphology or physiology of other organism	Potri.012G033900, Potri.013G041700, Potri.013G041900, Potri.015G023900
GO:0009694	0.0093263	5.09726	0.817795	4	129	jasmonic acid metabolic process	Potri.004G149000, Potri.005G133900, Potri.007G037300, Potri.011G082400
GO:0002213	0.00351948	10.5926	0.304296	3	48	defense response to insect	Potri.002G197900, Potri.010G075600, Potri.011G110400
GO:0046164	0.00351948	10.5926	0.304296	3	48	alcohol catabolic process	Potri.001G240300, Potri.004G235400, Potri.017G100200
GO:0055075	0.00417911	9.92961	0.323314	3	51	potassium ion homeostasis	Potri.005G045100, Potri.012G015100, Potri.014G179400
GO:0042335	0.00856846	7.56181	0.418407	3	66	cuticle development	Potri.014G180300, Potri.019G024600, Potri.019G024700
GO:0071280	0.00023794	158.307	0.025358	2	4	cellular response to copper ion	Potri.003G157100, Potri.005G044400
GO:0048838	0.000394908	105.534	0.0316975	2	5	release of seed from dormancy	Potri.004G235400, Potri.009G037300
GO:0097438	0.000394908	105.534	0.0316975	2	5	exit from dormancy	Potri.004G235400, Potri.009G037300
GO:0006097	0.00211818	35.1714	0.0697344	2	11	glyoxylate cycle	Potri.015G092000, Potri.017G036900
GO:0051775	0.00253122	31.6533	0.0760739	2	12	response to redox state	Potri.008G179300, Potri.015G007300
GO:0046487	0.00297899	28.7748	0.0824134	2	13	glyoxylate metabolic process	Potri.015G092000, Potri.017G036900
GO:0000082	0.00397689	24.3463	0.0950924	2	15	G1/S transition of mitotic cell cycle	Potri.009G097800, Potri.014G023000
GO:0010444	0.00510829	21.0988	0.107771	2	17	guard mother cell differentiation	Potri.009G097800, Potri.014G023000
GO:0044843	0.00704808	17.5807	0.12679	2	20	cell cycle G1/S phase transition	Potri.009G097800, Potri.014G023000
GO:0051592	0.00704808	17.5807	0.12679	2	20	response to calcium ion	Potri.003G157100, Potri.012G015100
GO:0001676	0.00849809	15.8216	0.139469	2	22	long-chain fatty acid metabolic process	Potri.004G149000, Potri.008G106400
GO:0046688	0.00849809	15.8216	0.139469	2	22	response to copper ion	Potri.003G157100, Potri.005G044400
GO:0061760	0.00633949	Inf	0.00633949	1	1	antifungal innate immune response	Potri.001G202100
GO:1902609	0.00633949	Inf	0.00633949	1	1	(R)-2-hydroxy-alpha-linolenic acid biosynthetic process	Potri.008G106400
GO:1905034	0.00633949	Inf	0.00633949	1	1	regulation of antifungal innate immune response	Potri.001G202100

## Sheet: Leave-WT-gnc-down
GOBPID	Pvalue	OddsRatio	ExpCount	Count	Size	Term	Genes
GO:0050896	0.000751174	1.56933	76.034	99	11318	response to stimulus	Potri.001G015400, Potri.001G048900, Potri.001G059100, Potri.001G108800, Potri.001G145900, Potri.001G166200, Potri.001G167700, Potri.001G216000, Potri.001G220800, Potri.001G241800, Potri.001G278500, Potri.001G284400, Potri.001G334700, Potri.001G383600, Potri.001G408700, Potri.001G460400, Potri.002G007100, Potri.002G037500, Potri.002G069000, Potri.002G106800, Potri.002G124100, Potri.002G168600, Pot…
GO:0065007	1.35598e-05	1.82178	65.4801	95	9747	biological regulation	Potri.001G015400, Potri.001G058200, Potri.001G059100, Potri.001G119300, Potri.001G145900, Potri.001G166200, Potri.001G167700, Potri.001G216000, Potri.001G241800, Potri.001G278500, Potri.001G284400, Potri.001G325200, Potri.001G383600, Potri.001G408700, Potri.001G471900, Potri.002G037500, Potri.002G106800, Potri.002G113300, Potri.002G124100, Potri.002G168700, Potri.002G180600, Potri.002G229900, Pot…
GO:0050789	0.003727	1.49459	57.7813	76	8601	regulation of biological process	Potri.001G058200, Potri.001G059100, Potri.001G145900, Potri.001G166200, Potri.001G216000, Potri.001G241800, Potri.001G278500, Potri.001G284400, Potri.001G383600, Potri.001G408700, Potri.001G471900, Potri.002G037500, Potri.002G106800, Potri.002G113300, Potri.002G124100, Potri.002G168700, Potri.002G240700, Potri.003G018800, Potri.003G042500, Potri.003G050100, Potri.003G133300, Potri.003G165000, Pot…
GO:0009058	0.00154515	1.5623	55.1075	75	8203	biosynthetic process	Potri.001G015400, Potri.001G058200, Potri.001G167700, Potri.001G220800, Potri.001G241800, Potri.001G284400, Potri.001G334700, Potri.001G383600, Potri.001G408700, Potri.001G460400, Potri.002G007100, Potri.002G037500, Potri.002G069000, Potri.002G113300, Potri.002G124100, Potri.002G168600, Potri.002G168700, Potri.002G180600, Potri.002G188200, Potri.002G204400, Potri.002G240700, Potri.003G050100, Pot…
GO:1901576	0.00595289	1.46979	54.1804	71	8065	organic substance biosynthetic process	Potri.001G015400, Potri.001G058200, Potri.001G167700, Potri.001G220800, Potri.001G241800, Potri.001G284400, Potri.001G334700, Potri.001G383600, Potri.001G408700, Potri.001G460400, Potri.002G007100, Potri.002G037500, Potri.002G069000, Potri.002G113300, Potri.002G124100, Potri.002G168600, Potri.002G168700, Potri.002G180600, Potri.002G188200, Potri.002G204400, Potri.002G240700, Potri.003G050100, Pot…
GO:0050794	0.00657737	1.47193	50.7341	67	7552	regulation of cellular process	Potri.001G058200, Potri.001G145900, Potri.001G166200, Potri.001G216000, Potri.001G241800, Potri.001G278500, Potri.001G284400, Potri.001G383600, Potri.001G408700, Potri.001G471900, Potri.002G106800, Potri.002G113300, Potri.002G124100, Potri.002G168700, Potri.002G240700, Potri.003G042500, Potri.003G050100, Potri.003G133300, Potri.003G165000, Potri.004G004700, Potri.004G035100, Potri.004G148300, Pot…
GO:0006950	0.00718966	1.48591	44.5805	60	6636	response to stress	Potri.001G015400, Potri.001G048900, Potri.001G166200, Potri.001G167700, Potri.001G241800, Potri.001G278500, Potri.001G383600, Potri.001G408700, Potri.002G007100, Potri.002G106800, Potri.002G168600, Potri.002G168700, Potri.002G240700, Potri.003G080400, Potri.003G085500, Potri.003G133300, Potri.003G165000, Potri.004G028400, Potri.004G043500, Potri.004G182100, Potri.005G152400, Potri.005G219600, Pot…
GO:0042221	6.08832e-05	1.88185	36.183	59	5386	response to chemical	Potri.001G015400, Potri.001G048900, Potri.001G108800, Potri.001G145900, Potri.001G166200, Potri.001G167700, Potri.001G216000, Potri.001G241800, Potri.001G278500, Potri.001G334700, Potri.001G383600, Potri.001G408700, Potri.002G007100, Potri.002G069000, Potri.002G168600, Potri.002G168700, Potri.002G206400, Potri.003G018800, Potri.003G133300, Potri.003G165000, Potri.004G028400, Potri.004G148300, Pot…
GO:0019438	0.000199524	1.85975	30.2913	50	4509	aromatic compound biosynthetic process	Potri.001G058200, Potri.001G241800, Potri.001G284400, Potri.001G334700, Potri.001G408700, Potri.001G460400, Potri.002G007100, Potri.002G037500, Potri.002G113300, Potri.002G124100, Potri.002G168600, Potri.002G168700, Potri.002G180600, Potri.002G204400, Potri.003G050100, Potri.004G004700, Potri.004G035100, Potri.004G208700, Potri.005G219600, Potri.005G225600, Potri.006G074900, Potri.006G078200, Pot…
GO:1901362	0.000797201	1.73433	32.1321	50	4783	organic cyclic compound biosynthetic process	Potri.001G058200, Potri.001G241800, Potri.001G284400, Potri.001G334700, Potri.001G408700, Potri.001G460400, Potri.002G007100, Potri.002G037500, Potri.002G113300, Potri.002G124100, Potri.002G168600, Potri.002G168700, Potri.002G180600, Potri.002G204400, Potri.003G050100, Potri.004G004700, Potri.004G035100, Potri.004G208700, Potri.005G219600, Potri.005G225600, Potri.006G074900, Potri.006G078200, Pot…
GO:0010033	6.13865e-06	2.18656	25.7634	49	3835	response to organic substance	Potri.001G015400, Potri.001G048900, Potri.001G108800, Potri.001G145900, Potri.001G166200, Potri.001G167700, Potri.001G216000, Potri.001G241800, Potri.001G278500, Potri.001G383600, Potri.001G408700, Potri.002G007100, Potri.002G069000, Potri.002G168700, Potri.002G206400, Potri.003G018800, Potri.003G133300, Potri.003G165000, Potri.004G148300, Potri.004G182100, Potri.004G208700, Potri.005G152400, Pot…
GO:0051716	0.00453551	1.59091	32.2799	47	4805	cellular response to stimulus	Potri.001G145900, Potri.001G166200, Potri.001G216000, Potri.001G220800, Potri.001G278500, Potri.001G334700, Potri.001G383600, Potri.002G106800, Potri.002G124100, Potri.002G168600, Potri.002G168700, Potri.002G240700, Potri.003G042500, Potri.003G133300, Potri.003G165000, Potri.004G043500, Potri.004G148300, Potri.004G182100, Potri.005G152400, Potri.005G174000, Potri.005G219600, Potri.006G063300, Pot…
GO:0018130	0.000877076	1.75944	28.9477	46	4309	heterocycle biosynthetic process	Potri.001G058200, Potri.001G241800, Potri.001G284400, Potri.001G334700, Potri.001G408700, Potri.001G460400, Potri.002G007100, Potri.002G037500, Potri.002G113300, Potri.002G124100, Potri.002G168700, Potri.002G180600, Potri.002G204400, Potri.003G050100, Potri.004G004700, Potri.004G208700, Potri.005G219600, Potri.005G225600, Potri.006G074900, Potri.006G078200, Potri.006G109100, Potri.006G221800, Pot…
GO:1901700	3.39907e-06	2.33274	21.5378	44	3206	response to oxygen-containing compound	Potri.001G015400, Potri.001G048900, Potri.001G108800, Potri.001G145900, Potri.001G166200, Potri.001G167700, Potri.001G216000, Potri.001G241800, Potri.001G278500, Potri.001G383600, Potri.001G408700, Potri.002G007100, Potri.002G069000, Potri.002G168700, Potri.003G018800, Potri.003G133300, Potri.003G165000, Potri.004G028400, Potri.004G148300, Potri.004G208700, Potri.006G103900, Potri.006G109100, Pot…
GO:0007154	0.000253449	1.91523	24.9707	43	3717	cell communication	Potri.001G145900, Potri.001G166200, Potri.001G216000, Potri.001G220800, Potri.001G278500, Potri.001G383600, Potri.002G106800, Potri.002G124100, Potri.002G168700, Potri.002G240700, Potri.003G042500, Potri.003G133300, Potri.003G165000, Potri.004G043500, Potri.004G148300, Potri.004G182100, Potri.005G152400, Potri.005G174000, Potri.005G219600, Potri.006G063300, Potri.006G109100, Potri.007G079800, Pot…
GO:0034654	0.000669995	1.81666	26.1463	43	3892	nucleobase-containing compound biosynthetic process	Potri.001G058200, Potri.001G241800, Potri.001G284400, Potri.001G408700, Potri.001G460400, Potri.002G007100, Potri.002G037500, Potri.002G113300, Potri.002G124100, Potri.002G168700, Potri.002G204400, Potri.003G050100, Potri.004G004700, Potri.004G208700, Potri.005G219600, Potri.005G225600, Potri.006G074900, Potri.006G078200, Potri.006G109100, Potri.006G221800, Potri.006G230700, Potri.006G234300, Pot…
GO:0009725	2.94724e-05	2.15064	21.9678	42	3270	response to hormone	Potri.001G015400, Potri.001G048900, Potri.001G108800, Potri.001G145900, Potri.001G166200, Potri.001G167700, Potri.001G216000, Potri.001G278500, Potri.001G408700, Potri.002G069000, Potri.002G168700, Potri.002G206400, Potri.003G018800, Potri.003G133300, Potri.003G165000, Potri.004G148300, Potri.004G182100, Potri.004G208700, Potri.005G152400, Potri.005G174000, Potri.005G219600, Potri.006G103900, Pot…
GO:0009719	4.05092e-05	2.1177	22.2701	42	3315	response to endogenous stimulus	Potri.001G015400, Potri.001G048900, Potri.001G108800, Potri.001G145900, Potri.001G166200, Potri.001G167700, Potri.001G216000, Potri.001G278500, Potri.001G408700, Potri.002G069000, Potri.002G168700, Potri.002G206400, Potri.003G018800, Potri.003G133300, Potri.003G165000, Potri.004G148300, Potri.004G182100, Potri.004G208700, Potri.005G152400, Potri.005G174000, Potri.005G219600, Potri.006G103900, Pot…
GO:0006351	0.000615087	1.87544	22.8478	39	3401	transcription, DNA-templated	Potri.001G058200, Potri.001G241800, Potri.001G284400, Potri.001G408700, Potri.001G460400, Potri.002G037500, Potri.002G113300, Potri.002G124100, Potri.002G168700, Potri.003G050100, Potri.004G004700, Potri.004G208700, Potri.005G219600, Potri.005G225600, Potri.006G074900, Potri.006G109100, Potri.006G221800, Potri.006G230700, Potri.006G234300, Potri.007G079800, Potri.008G064200, Potri.008G148200, Pot…
GO:0097659	0.000625664	1.87357	22.868	39	3404	nucleic acid-templated transcription	Potri.001G058200, Potri.001G241800, Potri.001G284400, Potri.001G408700, Potri.001G460400, Potri.002G037500, Potri.002G113300, Potri.002G124100, Potri.002G168700, Potri.003G050100, Potri.004G004700, Potri.004G208700, Potri.005G219600, Potri.005G225600, Potri.006G074900, Potri.006G109100, Potri.006G221800, Potri.006G230700, Potri.006G234300, Potri.007G079800, Potri.008G064200, Potri.008G148200, Pot…
GO:0032774	0.000669611	1.86611	22.9486	39	3416	RNA biosynthetic process	Potri.001G058200, Potri.001G241800, Potri.001G284400, Potri.001G408700, Potri.001G460400, Potri.002G037500, Potri.002G113300, Potri.002G124100, Potri.002G168700, Potri.003G050100, Potri.004G004700, Potri.004G208700, Potri.005G219600, Potri.005G225600, Potri.006G074900, Potri.006G109100, Potri.006G221800, Potri.006G230700, Potri.006G234300, Potri.007G079800, Potri.008G064200, Potri.008G148200, Pot…
GO:0009889	0.00865263	1.58911	25.6895	38	3824	regulation of biosynthetic process	Potri.001G058200, Potri.001G241800, Potri.001G284400, Potri.001G408700, Potri.002G113300, Potri.002G124100, Potri.002G168700, Potri.002G240700, Potri.003G050100, Potri.004G004700, Potri.004G035100, Potri.004G208700, Potri.005G219600, Potri.006G074900, Potri.006G109100, Potri.006G221800, Potri.006G230700, Potri.006G234300, Potri.007G079800, Potri.008G064200, Potri.008G148200, Potri.008G191800, Pot…
GO:0009605	0.000145081	2.07041	19.7508	37	2940	response to external stimulus	Potri.001G015400, Potri.001G048900, Potri.001G059100, Potri.001G167700, Potri.001G220800, Potri.001G278500, Potri.002G168700, Potri.002G240700, Potri.003G165000, Potri.004G028400, Potri.004G043500, Potri.004G067800, Potri.004G182100, Potri.005G152400, Potri.006G063300, Potri.006G103900, Potri.006G109100, Potri.007G021300, Potri.007G079800, Potri.007G140700, Potri.008G072700, Potri.008G154600, Pot…
GO:0006355	0.00318101	1.73972	21.7192	35	3233	regulation of transcription, DNA-templated	Potri.001G058200, Potri.001G241800, Potri.001G284400, Potri.001G408700, Potri.002G113300, Potri.002G124100, Potri.002G168700, Potri.003G050100, Potri.004G004700, Potri.004G208700, Potri.005G219600, Potri.006G074900, Potri.006G109100, Potri.006G221800, Potri.006G230700, Potri.006G234300, Potri.007G079800, Potri.008G064200, Potri.008G148200, Potri.008G191800, Potri.009G009900, Potri.009G116600, Pot…
GO:1903506	0.00322898	1.7379	21.7394	35	3236	regulation of nucleic acid-templated transcription	Potri.001G058200, Potri.001G241800, Potri.001G284400, Potri.001G408700, Potri.002G113300, Potri.002G124100, Potri.002G168700, Potri.003G050100, Potri.004G004700, Potri.004G208700, Potri.005G219600, Potri.006G074900, Potri.006G109100, Potri.006G221800, Potri.006G230700, Potri.006G234300, Potri.007G079800, Potri.008G064200, Potri.008G148200, Potri.008G191800, Potri.009G009900, Potri.009G116600, Pot…
GO:2001141	0.00322898	1.7379	21.7394	35	3236	regulation of RNA biosynthetic process	Potri.001G058200, Potri.001G241800, Potri.001G284400, Potri.001G408700, Potri.002G113300, Potri.002G124100, Potri.002G168700, Potri.003G050100, Potri.004G004700, Potri.004G208700, Potri.005G219600, Potri.006G074900, Potri.006G109100, Potri.006G221800, Potri.006G230700, Potri.006G234300, Potri.007G079800, Potri.008G064200, Potri.008G148200, Potri.008G191800, Potri.009G009900, Potri.009G116600, Pot…
GO:0051252	0.00608177	1.66073	22.6328	35	3369	regulation of RNA metabolic process	Potri.001G058200, Potri.001G241800, Potri.001G284400, Potri.001G408700, Potri.002G113300, Potri.002G124100, Potri.002G168700, Potri.003G050100, Potri.004G004700, Potri.004G208700, Potri.005G219600, Potri.006G074900, Potri.006G109100, Potri.006G221800, Potri.006G230700, Potri.006G234300, Potri.007G079800, Potri.008G064200, Potri.008G148200, Potri.008G191800, Potri.009G009900, Potri.009G116600, Pot…
GO:0001101	4.40114e-05	2.28294	16.4792	34	2453	response to acid chemical	Potri.001G015400, Potri.001G048900, Potri.001G108800, Potri.001G145900, Potri.001G166200, Potri.001G167700, Potri.001G216000, Potri.001G278500, Potri.001G408700, Potri.002G069000, Potri.002G168700, Potri.003G018800, Potri.003G133300, Potri.003G165000, Potri.004G148300, Potri.004G208700, Potri.006G109100, Potri.006G221800, Potri.007G079800, Potri.007G140700, Potri.008G072700, Potri.008G131500, Pot…
GO:0007165	0.00734128	1.66013	21.2624	33	3165	signal transduction	Potri.001G145900, Potri.001G166200, Potri.001G216000, Potri.001G278500, Potri.001G383600, Potri.002G106800, Potri.002G124100, Potri.002G168700, Potri.003G042500, Potri.003G133300, Potri.003G165000, Potri.004G148300, Potri.004G182100, Potri.005G152400, Potri.005G174000, Potri.005G219600, Potri.006G109100, Potri.007G079800, Potri.008G131500, Potri.009G164000, Potri.012G005600, Potri.012G044500, Pot…
GO:0023052	0.00803926	1.64843	21.3967	33	3185	signaling	Potri.001G145900, Potri.001G166200, Potri.001G216000, Potri.001G278500, Potri.001G383600, Potri.002G106800, Potri.002G124100, Potri.002G168700, Potri.003G042500, Potri.003G133300, Potri.003G165000, Potri.004G148300, Potri.004G182100, Potri.005G152400, Potri.005G174000, Potri.005G219600, Potri.006G109100, Potri.007G079800, Potri.008G131500, Potri.009G164000, Potri.012G005600, Potri.012G044500, Pot…
GO:0065008	1.29619e-05	2.50649	14.1548	32	2107	regulation of biological quality	Potri.001G015400, Potri.001G059100, Potri.001G167700, Potri.001G325200, Potri.001G471900, Potri.002G180600, Potri.002G229900, Potri.003G018800, Potri.003G133300, Potri.004G004700, Potri.004G035100, Potri.004G043500, Potri.005G174000, Potri.006G103900, Potri.006G230700, Potri.007G132000, Potri.007G140700, Potri.008G029700, Potri.008G072700, Potri.008G087200, Potri.009G099200, Potri.011G011100, Pot…
GO:0070887	0.00118547	1.99572	15.102	28	2248	cellular response to chemical stimulus	Potri.001G145900, Potri.001G166200, Potri.001G216000, Potri.001G278500, Potri.001G334700, Potri.001G383600, Potri.002G168600, Potri.002G168700, Potri.003G133300, Potri.003G165000, Potri.004G182100, Potri.005G152400, Potri.005G174000, Potri.005G219600, Potri.006G109100, Potri.007G079800, Potri.007G140700, Potri.008G087200, Potri.008G131500, Potri.011G020900, Potri.013G046100, Potri.013G087000, Pot…
GO:0099402	0.000908209	2.12222	12.6432	25	1882	plant organ development	Potri.001G058200, Potri.001G167700, Potri.002G037500, Potri.002G168700, Potri.003G050100, Potri.004G004700, Potri.004G148300, Potri.005G174000, Potri.005G225600, Potri.006G103900, Potri.006G109100, Potri.006G230700, Potri.006G235100, Potri.007G132000, Potri.008G072700, Potri.008G148200, Potri.008G167700, Potri.009G113600, Potri.011G011100, Potri.012G006300, Potri.012G130600, Potri.013G012300, Pot…
GO:0071310	0.000928769	2.11858	12.6634	25	1885	cellular response to organic substance	Potri.001G145900, Potri.001G166200, Potri.001G216000, Potri.001G278500, Potri.001G383600, Potri.002G168700, Potri.003G133300, Potri.003G165000, Potri.004G182100, Potri.005G152400, Potri.005G174000, Potri.005G219600, Potri.006G109100, Potri.007G079800, Potri.007G140700, Potri.008G087200, Potri.008G131500, Potri.011G020900, Potri.013G046100, Potri.013G087000, Potri.013G090300, Potri.016G005300, Pot…
GO:0005975	0.000297061	2.34771	11.0175	24	1640	carbohydrate metabolic process	Potri.001G087100, Potri.001G145900, Potri.001G220800, Potri.001G325200, Potri.001G383600, Potri.002G007100, Potri.002G014300, Potri.002G069000, Potri.002G080700, Potri.002G204400, Potri.002G240700, Potri.003G079400, Potri.003G085500, Potri.004G182100, Potri.006G136700, Potri.006G235100, Potri.006G239800, Potri.008G189400, Potri.009G084600, Potri.016G057400, Potri.017G063500, Potri.018G091400, Pot…
GO:0048367	0.000656383	2.21168	11.649	24	1734	shoot system development	Potri.001G058200, Potri.001G167700, Potri.002G037500, Potri.002G168700, Potri.003G050100, Potri.004G004700, Potri.005G225600, Potri.006G103900, Potri.006G109100, Potri.006G230700, Potri.007G132000, Potri.007G140700, Potri.008G072700, Potri.008G148200, Potri.008G167700, Potri.009G009900, Potri.010G197300, Potri.011G011100, Potri.012G006300, Potri.012G130600, Potri.013G090300, Potri.016G124700, Pot…
GO:0032870	0.00243023	2.05565	11.3735	22	1693	cellular response to hormone stimulus	Potri.001G145900, Potri.001G166200, Potri.001G216000, Potri.001G278500, Potri.002G168700, Potri.003G133300, Potri.003G165000, Potri.004G182100, Potri.005G152400, Potri.005G174000, Potri.005G219600, Potri.006G109100, Potri.007G079800, Potri.007G140700, Potri.008G131500, Potri.013G046100, Potri.013G087000, Potri.013G090300, Potri.016G005300, Potri.019G018100, Potri.019G131300, Potri.T050600
GO:0071495	0.00335403	1.99749	11.6826	22	1739	cellular response to endogenous stimulus	Potri.001G145900, Potri.001G166200, Potri.001G216000, Potri.001G278500, Potri.002G168700, Potri.003G133300, Potri.003G165000, Potri.004G182100, Potri.005G152400, Potri.005G174000, Potri.005G219600, Potri.006G109100, Potri.007G079800, Potri.007G140700, Potri.008G131500, Potri.013G046100, Potri.013G087000, Potri.013G090300, Potri.016G005300, Potri.019G018100, Potri.019G131300, Potri.T050600
GO:0009755	0.00119782	2.2275	10.0434	21	1495	hormone-mediated signaling pathway	Potri.001G145900, Potri.001G166200, Potri.001G216000, Potri.001G278500, Potri.002G168700, Potri.003G133300, Potri.003G165000, Potri.004G182100, Potri.005G152400, Potri.005G174000, Potri.005G219600, Potri.006G109100, Potri.007G079800, Potri.008G131500, Potri.013G046100, Potri.013G087000, Potri.013G090300, Potri.016G005300, Potri.019G018100, Potri.019G131300, Potri.T050600
GO:0033993	0.00270824	2.11194	10.0299	20	1493	response to lipid	Potri.001G108800, Potri.001G145900, Potri.001G216000, Potri.001G278500, Potri.001G408700, Potri.002G069000, Potri.003G018800, Potri.003G133300, Potri.004G148300, Potri.004G208700, Potri.006G109100, Potri.007G140700, Potri.008G072700, Potri.008G131500, Potri.008G191800, Potri.011G020900, Potri.013G046100, Potri.013G090300, Potri.016G005300, Potri.019G018100
GO:0048827	8.00462e-05	2.93487	6.95982	19	1036	phyllome development	Potri.001G058200, Potri.001G167700, Potri.002G037500, Potri.002G168700, Potri.003G050100, Potri.004G004700, Potri.005G225600, Potri.006G103900, Potri.006G109100, Potri.007G132000, Potri.008G072700, Potri.008G148200, Potri.008G167700, Potri.011G011100, Potri.012G006300, Potri.012G130600, Potri.013G090300, Potri.016G124700, Potri.019G131300
GO:1901701	0.00140088	2.2949	8.78711	19	1308	cellular response to oxygen-containing compound	Potri.001G145900, Potri.001G166200, Potri.001G216000, Potri.001G278500, Potri.001G383600, Potri.002G168700, Potri.003G133300, Potri.003G165000, Potri.006G109100, Potri.007G079800, Potri.007G140700, Potri.008G131500, Potri.011G020900, Potri.013G046100, Potri.013G090300, Potri.013G137200, Potri.016G005300, Potri.019G018100, Potri.T050600
GO:0071229	0.000173998	2.84114	6.77843	18	1009	cellular response to acid chemical	Potri.001G145900, Potri.001G166200, Potri.001G216000, Potri.001G278500, Potri.002G168700, Potri.003G133300, Potri.003G165000, Potri.006G109100, Potri.007G079800, Potri.007G140700, Potri.008G131500, Potri.011G020900, Potri.013G046100, Potri.013G090300, Potri.013G137200, Potri.016G005300, Potri.019G018100, Potri.T050600
GO:0009888	0.000943005	2.44217	7.82644	18	1165	tissue development	Potri.001G058200, Potri.002G037500, Potri.002G113300, Potri.002G124100, Potri.003G050100, Potri.004G004700, Potri.005G084500, Potri.005G225600, Potri.006G230700, Potri.006G235100, Potri.008G167700, Potri.009G009900, Potri.010G043500, Potri.010G197300, Potri.011G011100, Potri.012G087100, Potri.012G090400, Potri.018G130700
GO:1901135	0.00154668	2.33023	8.18249	18	1218	carbohydrate derivative metabolic process	Potri.001G334700, Potri.002G007100, Potri.002G069000, Potri.002G204400, Potri.002G240700, Potri.004G182100, Potri.006G063300, Potri.006G064800, Potri.006G078200, Potri.006G109100, Potri.006G235100, Potri.007G021600, Potri.013G012300, Potri.013G080400, Potri.013G082800, Potri.013G090300, Potri.018G123000, Potri.019G050200
GO:0006811	0.00251313	2.22222	8.5587	18	1274	ion transport	Potri.001G048900, Potri.001G318500, Potri.002G079400, Potri.003G018800, Potri.003G056200, Potri.004G043500, Potri.004G181100, Potri.005G174000, Potri.005G213500, Potri.005G256100, Potri.006G103900, Potri.008G072700, Potri.011G052600, Potri.011G167000, Potri.013G025100, Potri.016G093100, Potri.016G115500, Potri.016G124700
GO:0042592	0.000363761	2.74975	6.58361	17	980	homeostatic process	Potri.001G325200, Potri.002G229900, Potri.003G133300, Potri.004G043500, Potri.006G103900, Potri.007G132000, Potri.008G072700, Potri.009G099200, Potri.011G052600, Potri.012G042200, Potri.012G130600, Potri.013G087000, Potri.015G083200, Potri.016G115500, Potri.016G124700, Potri.017G063500, Potri.019G055200
GO:0048878	3.15052e-05	3.56238	4.8235	16	718	chemical homeostasis	Potri.001G325200, Potri.002G229900, Potri.003G133300, Potri.004G043500, Potri.006G103900, Potri.007G132000, Potri.008G072700, Potri.011G052600, Potri.012G042200, Potri.012G130600, Potri.013G087000, Potri.015G083200, Potri.016G115500, Potri.016G124700, Potri.017G063500, Potri.019G055200
GO:0009908	0.00123764	2.52347	6.70454	16	998	flower development	Potri.001G058200, Potri.001G167700, Potri.002G037500, Potri.003G050100, Potri.004G004700, Potri.005G225600, Potri.006G103900, Potri.006G109100, Potri.006G230700, Potri.008G072700, Potri.008G167700, Potri.009G009900, Potri.010G197300, Potri.011G011100, Potri.013G090300, Potri.016G124700
GO:0090567	0.00165668	2.44876	6.89936	16	1027	reproductive shoot system development	Potri.001G058200, Potri.001G167700, Potri.002G037500, Potri.003G050100, Potri.004G004700, Potri.005G225600, Potri.006G103900, Potri.006G109100, Potri.006G230700, Potri.008G072700, Potri.008G167700, Potri.009G009900, Potri.010G197300, Potri.011G011100, Potri.013G090300, Potri.016G124700
GO:0098771	1.35114e-06	5.29427	2.86857	14	427	inorganic ion homeostasis	Potri.001G325200, Potri.002G229900, Potri.004G043500, Potri.006G103900, Potri.007G132000, Potri.008G072700, Potri.011G052600, Potri.012G042200, Potri.012G130600, Potri.015G083200, Potri.016G115500, Potri.016G124700, Potri.017G063500, Potri.019G055200
GO:0009991	2.12972e-06	5.08218	2.98278	14	444	response to extracellular stimulus	Potri.001G220800, Potri.002G240700, Potri.004G043500, Potri.005G152400, Potri.006G063300, Potri.007G140700, Potri.008G154600, Potri.011G052600, Potri.013G012300, Potri.013G046100, Potri.013G137200, Potri.018G123000, Potri.018G131500, Potri.019G018100
GO:0050801	6.29221e-06	4.60388	3.27837	14	488	ion homeostasis	Potri.001G325200, Potri.002G229900, Potri.004G043500, Potri.006G103900, Potri.007G132000, Potri.008G072700, Potri.011G052600, Potri.012G042200, Potri.012G130600, Potri.015G083200, Potri.016G115500, Potri.016G124700, Potri.017G063500, Potri.019G055200
GO:0048507	6.43974e-06	4.59404	3.28509	14	489	meristem development	Potri.001G058200, Potri.002G037500, Potri.002G124100, Potri.003G050100, Potri.004G004700, Potri.005G084500, Potri.005G225600, Potri.006G230700, Potri.008G167700, Potri.009G009900, Potri.010G043500, Potri.010G197300, Potri.011G011100, Potri.012G087100
GO:0006979	0.00179446	2.60225	5.66325	14	843	response to oxidative stress	Potri.001G048900, Potri.001G241800, Potri.002G106800, Potri.002G168700, Potri.004G028400, Potri.006G103900, Potri.006G109100, Potri.007G140700, Potri.008G072700, Potri.008G189400, Potri.012G042200, Potri.013G090300, Potri.013G137200, Potri.016G124700
GO:0010817	0.00259672	2.49399	5.89838	14	878	regulation of hormone levels	Potri.001G015400, Potri.001G059100, Potri.001G167700, Potri.002G180600, Potri.004G004700, Potri.004G035100, Potri.005G174000, Potri.006G230700, Potri.007G132000, Potri.007G140700, Potri.008G029700, Potri.011G011100, Potri.011G020900, Potri.013G087000
GO:0010073	2.14356e-08	8.39386	1.71308	13	255	meristem maintenance	Potri.001G058200, Potri.002G037500, Potri.003G050100, Potri.004G004700, Potri.005G084500, Potri.005G225600, Potri.006G230700, Potri.008G167700, Potri.009G009900, Potri.010G043500, Potri.010G197300, Potri.011G011100, Potri.012G087100
GO:0031668	6.33106e-07	6.15702	2.29755	13	342	cellular response to extracellular stimulus	Potri.001G220800, Potri.002G240700, Potri.004G043500, Potri.005G152400, Potri.006G063300, Potri.007G140700, Potri.011G052600, Potri.013G012300, Potri.013G046100, Potri.013G137200, Potri.018G123000, Potri.018G131500, Potri.019G018100
GO:0071496	1.15788e-06	5.81731	2.42519	13	361	cellular response to external stimulus	Potri.001G220800, Potri.002G240700, Potri.004G043500, Potri.005G152400, Potri.006G063300, Potri.007G140700, Potri.011G052600, Potri.013G012300, Potri.013G046100, Potri.013G137200, Potri.018G123000, Potri.018G131500, Potri.019G018100
GO:0046677	0.00053565	3.11858	4.40699	13	656	response to antibiotic	Potri.001G048900, Potri.002G168700, Potri.006G103900, Potri.006G109100, Potri.006G221800, Potri.007G140700, Potri.008G072700, Potri.008G191800, Potri.012G006300, Potri.012G042200, Potri.013G090300, Potri.016G124700, Potri.018G019700
GO:0031667	5.11039e-06	5.48655	2.35801	12	351	response to nutrient levels	Potri.001G220800, Potri.002G240700, Potri.004G043500, Potri.005G152400, Potri.006G063300, Potri.008G154600, Potri.011G052600, Potri.013G012300, Potri.013G046100, Potri.018G123000, Potri.018G131500, Potri.019G018100
GO:0009753	7.72163e-05	4.10921	3.11042	12	463	response to jasmonic acid	Potri.001G015400, Potri.001G048900, Potri.001G166200, Potri.001G167700, Potri.002G168700, Potri.003G165000, Potri.006G109100, Potri.006G221800, Potri.007G079800, Potri.008G191800, Potri.013G090300, Potri.T050600
GO:0009611	0.000278685	3.55603	3.57396	12	532	response to wounding	Potri.001G015400, Potri.001G166200, Potri.001G167700, Potri.001G278500, Potri.001G408700, Potri.003G080400, Potri.003G165000, Potri.004G182100, Potri.007G021300, Potri.009G084600, Potri.013G080400, Potri.018G019700
GO:1901137	0.00253415	2.72163	4.62196	12	688	carbohydrate derivative biosynthetic process	Potri.002G007100, Potri.002G204400, Potri.002G240700, Potri.006G063300, Potri.006G064800, Potri.006G078200, Potri.006G109100, Potri.006G235100, Potri.007G021600, Potri.013G012300, Potri.013G090300, Potri.018G123000
GO:0048366	0.00457384	2.51942	4.97802	12	741	leaf development	Potri.002G168700, Potri.003G050100, Potri.006G103900, Potri.006G109100, Potri.007G132000, Potri.008G072700, Potri.008G148200, Potri.012G006300, Potri.012G130600, Potri.013G090300, Potri.016G124700, Potri.019G131300
GO:0071396	0.00646268	2.40449	5.20643	12	775	cellular response to lipid	Potri.001G145900, Potri.001G216000, Potri.001G278500, Potri.003G133300, Potri.006G109100, Potri.007G140700, Potri.008G131500, Potri.011G020900, Potri.013G046100, Potri.013G090300, Potri.016G005300, Potri.019G018100
GO:0031669	1.18977e-06	7.09123	1.68621	11	251	cellular response to nutrient levels	Potri.001G220800, Potri.002G240700, Potri.004G043500, Potri.005G152400, Potri.006G063300, Potri.011G052600, Potri.013G012300, Potri.013G046100, Potri.018G123000, Potri.018G131500, Potri.019G018100
GO:0042594	1.94344e-06	6.72406	1.77354	11	264	response to starvation	Potri.002G240700, Potri.004G043500, Potri.005G152400, Potri.006G063300, Potri.008G154600, Potri.011G052600, Potri.013G012300, Potri.013G046100, Potri.018G123000, Potri.018G131500, Potri.019G018100
GO:0048437	0.000235115	3.88799	2.99622	11	446	floral organ development	Potri.001G058200, Potri.001G167700, Potri.002G037500, Potri.003G050100, Potri.004G004700, Potri.005G225600, Potri.006G109100, Potri.006G230700, Potri.008G167700, Potri.011G011100, Potri.013G090300
GO:0006820	0.00137985	3.10969	3.71504	11	553	anion transport	Potri.001G048900, Potri.001G318500, Potri.002G079400, Potri.003G056200, Potri.004G043500, Potri.004G181100, Potri.005G174000, Potri.005G213500, Potri.005G256100, Potri.011G052600, Potri.011G167000
GO:0042445	0.00437208	2.6591	4.31966	11	643	hormone metabolic process	Potri.001G015400, Potri.001G167700, Potri.002G180600, Potri.004G004700, Potri.004G035100, Potri.006G230700, Potri.007G132000, Potri.007G140700, Potri.008G029700, Potri.011G011100, Potri.011G020900
GO:1901615	0.00535293	2.58395	4.44058	11	661	organic hydroxy compound metabolic process	Potri.001G145900, Potri.001G325200, Potri.002G180600, Potri.004G035100, Potri.004G140900, Potri.006G221800, Potri.006G239800, Potri.009G084600, Potri.017G063500, Potri.017G138800, Potri.T028800
GO:0044262	0.00565418	2.56381	4.47417	11	666	cellular carbohydrate metabolic process	Potri.001G087100, Potri.001G145900, Potri.001G325200, Potri.001G383600, Potri.002G069000, Potri.002G240700, Potri.003G085500, Potri.006G136700, Potri.009G084600, Potri.017G063500, Potri.019G085800
GO:0034220	0.00577836	2.55584	4.4876	11	668	ion transmembrane transport	Potri.002G079400, Potri.003G018800, Potri.003G056200, Potri.004G043500, Potri.004G181100, Potri.005G174000, Potri.005G256100, Potri.011G052600, Potri.011G167000, Potri.013G025100, Potri.016G115500
GO:0009267	2.06725e-06	7.55554	1.43765	10	214	cellular response to starvation	Potri.002G240700, Potri.004G043500, Potri.005G152400, Potri.006G063300, Potri.011G052600, Potri.013G012300, Potri.013G046100, Potri.018G123000, Potri.018G131500, Potri.019G018100
GO:0000302	6.53902e-05	4.97138	2.14303	10	319	response to reactive oxygen species	Potri.001G048900, Potri.002G168700, Potri.004G028400, Potri.006G103900, Potri.006G109100, Potri.007G140700, Potri.008G072700, Potri.012G042200, Potri.013G090300, Potri.016G124700
GO:0048438	0.00018369	4.35807	2.43191	10	362	floral whorl development	Potri.001G058200, Potri.001G167700, Potri.002G037500, Potri.003G050100, Potri.004G004700, Potri.005G225600, Potri.008G167700, Potri.009G009900, Potri.010G197300, Potri.011G011100
GO:0015979	0.00121568	3.38299	3.1037	10	462	photosynthesis	Potri.001G471900, Potri.002G007100, Potri.002G069000, Potri.003G148900, Potri.006G103900, Potri.008G072700, Potri.008G171000, Potri.015G062200, Potri.016G124700, Potri.018G091400
GO:0019725	0.00436881	2.81306	3.70832	10	552	cellular homeostasis	Potri.001G325200, Potri.002G229900, Potri.006G103900, Potri.008G072700, Potri.009G099200, Potri.012G042200, Potri.015G083200, Potri.016G115500, Potri.016G124700, Potri.017G063500
GO:0009723	0.00571176	2.70141	3.85612	10	574	response to ethylene	Potri.001G048900, Potri.003G133300, Potri.004G182100, Potri.005G152400, Potri.005G219600, Potri.006G109100, Potri.008G191800, Potri.013G090300, Potri.019G131300, Potri.T050600
GO:0009966	0.00656943	2.64411	3.93673	10	586	regulation of signal transduction	Potri.001G166200, Potri.001G216000, Potri.002G168700, Potri.003G165000, Potri.005G152400, Potri.005G219600, Potri.006G109100, Potri.008G131500, Potri.013G087000, Potri.013G090300
GO:0023051	0.00719469	2.60721	3.99047	10	594	regulation of signaling	Potri.001G166200, Potri.001G216000, Potri.002G168700, Potri.003G165000, Potri.005G152400, Potri.005G219600, Potri.006G109100, Potri.008G131500, Potri.013G087000, Potri.013G090300
GO:0010646	0.00727598	2.60267	3.99719	10	595	regulation of cell communication	Potri.001G166200, Potri.001G216000, Potri.002G168700, Potri.003G165000, Potri.005G152400, Potri.005G219600, Potri.006G109100, Potri.008G131500, Potri.013G087000, Potri.013G090300
GO:0016036	7.67842e-08	13.3155	0.759131	9	113	cellular response to phosphate starvation	Potri.004G043500, Potri.005G152400, Potri.006G063300, Potri.011G052600, Potri.013G012300, Potri.013G046100, Potri.018G123000, Potri.018G131500, Potri.019G018100
GO:0006873	0.000195131	4.78018	1.99524	9	297	cellular ion homeostasis	Potri.001G325200, Potri.002G229900, Potri.006G103900, Potri.008G072700, Potri.012G042200, Potri.015G083200, Potri.016G115500, Potri.016G124700, Potri.017G063500
GO:0003002	0.000261402	4.58721	2.07585	9	309	regionalization	Potri.002G037500, Potri.002G113300, Potri.003G050100, Potri.005G225600, Potri.007G132000, Potri.008G167700, Potri.009G009900, Potri.010G197300, Potri.012G043400
GO:0055065	0.000395004	4.32506	2.19678	9	327	metal ion homeostasis	Potri.002G229900, Potri.006G103900, Potri.007G132000, Potri.008G072700, Potri.012G130600, Potri.015G083200, Potri.016G115500, Potri.016G124700, Potri.019G055200
GO:0055082	0.000669569	4.0066	2.36473	9	352	cellular chemical homeostasis	Potri.001G325200, Potri.002G229900, Potri.006G103900, Potri.008G072700, Potri.012G042200, Potri.015G083200, Potri.016G115500, Potri.016G124700, Potri.017G063500
GO:0090698	0.000754565	3.93696	2.40503	9	358	post-embryonic plant morphogenesis	Potri.002G037500, Potri.005G174000, Potri.005G225600, Potri.008G148200, Potri.008G167700, Potri.009G009900, Potri.009G113600, Potri.010G197300, Potri.018G130700
GO:0007389	0.000987449	3.78342	2.49909	9	372	pattern specification process	Potri.002G037500, Potri.002G113300, Potri.003G050100, Potri.005G225600, Potri.007G132000, Potri.008G167700, Potri.009G009900, Potri.010G197300, Potri.012G043400
GO:0048646	0.00110365	3.72119	2.53939	9	378	anatomical structure formation involved in morphogenesis	Potri.002G037500, Potri.005G174000, Potri.005G225600, Potri.006G230700, Potri.008G120200, Potri.008G167700, Potri.009G009900, Potri.009G113600, Potri.010G197300
GO:0055080	0.00160049	3.51844	2.68047	9	399	cation homeostasis	Potri.002G229900, Potri.006G103900, Potri.007G132000, Potri.008G072700, Potri.012G130600, Potri.015G083200, Potri.016G115500, Potri.016G124700, Potri.019G055200
GO:0000160	0.00256639	3.27187	2.87529	9	428	phosphorelay signal transduction system	Potri.003G133300, Potri.004G182100, Potri.005G152400, Potri.005G219600, Potri.006G109100, Potri.013G090300, Potri.015G002300, Potri.019G131300, Potri.T050600
GO:0009636	0.00281447	3.22505	2.9156	9	434	response to toxic substance	Potri.002G168600, Potri.002G168700, Potri.006G103900, Potri.007G140700, Potri.008G072700, Potri.012G042200, Potri.013G137200, Potri.016G124700, Potri.017G138800
GO:0071215	0.0087009	2.68554	3.47991	9	518	cellular response to abscisic acid stimulus	Potri.001G145900, Potri.001G216000, Potri.001G278500, Potri.003G133300, Potri.007G140700, Potri.008G131500, Potri.013G046100, Potri.016G005300, Potri.019G018100
GO:0097306	0.0087009	2.68554	3.47991	9	518	cellular response to alcohol	Potri.001G145900, Potri.001G216000, Potri.001G278500, Potri.003G133300, Potri.007G140700, Potri.008G131500, Potri.013G046100, Potri.016G005300, Potri.019G018100
GO:0019827	6.70429e-07	12.3751	0.718823	8	107	stem cell population maintenance	Potri.001G058200, Potri.002G037500, Potri.004G004700, Potri.005G225600, Potri.008G167700, Potri.009G009900, Potri.010G197300, Potri.011G011100
GO:0098727	6.70429e-07	12.3751	0.718823	8	107	maintenance of cell number	Potri.001G058200, Potri.002G037500, Potri.004G004700, Potri.005G225600, Potri.008G167700, Potri.009G009900, Potri.010G197300, Potri.011G011100
GO:0098656	0.000664082	4.46279	1.88775	8	281	anion transmembrane transport	Potri.002G079400, Potri.003G056200, Potri.004G043500, Potri.004G181100, Potri.005G174000, Potri.005G256100, Potri.011G052600, Potri.011G167000
GO:0009873	0.00342392	3.40354	2.45206	8	365	ethylene-activated signaling pathway	Potri.003G133300, Potri.004G182100, Potri.005G152400, Potri.005G219600, Potri.006G109100, Potri.013G090300, Potri.019G131300, Potri.T050600
GO:0071369	0.00428798	3.27363	2.54611	8	379	cellular response to ethylene stimulus	Potri.003G133300, Potri.004G182100, Potri.005G152400, Potri.005G219600, Potri.006G109100, Potri.013G090300, Potri.019G131300, Potri.T050600
GO:0044550	0.00679327	3.01818	2.75437	8	410	secondary metabolite biosynthetic process	Potri.001G334700, Potri.002G168600, Potri.002G180600, Potri.002G240700, Potri.006G109100, Potri.006G221800, Potri.013G090300, Potri.016G078300
GO:0055076	5.89928e-05	7.72073	0.974106	7	145	transition metal ion homeostasis	Potri.006G103900, Potri.007G132000, Potri.008G072700, Potri.012G130600, Potri.015G083200, Potri.016G115500, Potri.016G124700
GO:0009867	0.000676037	5.08636	1.45108	7	216	jasmonic acid mediated signaling pathway	Potri.001G166200, Potri.002G168700, Potri.003G165000, Potri.006G109100, Potri.007G079800, Potri.013G090300, Potri.T050600
GO:0071395	0.000773262	4.96672	1.48467	7	221	cellular response to jasmonic acid stimulus	Potri.001G166200, Potri.002G168700, Potri.003G165000, Potri.006G109100, Potri.007G079800, Potri.013G090300, Potri.T050600
GO:0009743	0.0045704	3.58139	2.03555	7	303	response to carbohydrate	Potri.001G383600, Potri.002G007100, Potri.002G069000, Potri.004G148300, Potri.007G005800, Potri.008G148200, Potri.008G154600
GO:1901657	0.0068543	3.31024	2.19678	7	327	glycosyl compound metabolic process	Potri.001G334700, Potri.002G240700, Potri.006G109100, Potri.013G080400, Potri.013G082800, Potri.013G090300, Potri.019G050200
GO:0016311	0.00730498	3.26895	2.22365	7	331	dephosphorylation	Potri.001G145900, Potri.001G216000, Potri.001G278500, Potri.002G069000, Potri.003G030700, Potri.003G034600, Potri.012G042200
GO:0055062	1.41024e-07	30.399	0.241847	6	36	phosphate ion homeostasis	Potri.001G325200, Potri.004G043500, Potri.011G052600, Potri.012G042200, Potri.016G115500, Potri.017G063500
GO:0072506	1.41024e-07	30.399	0.241847	6	36	trivalent inorganic anion homeostasis	Potri.001G325200, Potri.004G043500, Potri.011G052600, Potri.012G042200, Potri.016G115500, Potri.017G063500
GO:0072505	2.32288e-07	27.6329	0.262001	6	39	divalent inorganic anion homeostasis	Potri.001G325200, Potri.004G043500, Potri.011G052600, Potri.012G042200, Potri.016G115500, Potri.017G063500
GO:0055083	2.71755e-07	26.8193	0.268719	6	40	monovalent inorganic anion homeostasis	Potri.001G325200, Potri.004G043500, Potri.011G052600, Potri.012G042200, Potri.016G115500, Potri.017G063500
GO:0055072	1.26586e-05	13.0116	0.510566	6	76	iron ion homeostasis	Potri.006G103900, Potri.007G132000, Potri.008G072700, Potri.012G130600, Potri.015G083200, Potri.016G124700
GO:0055081	2.10189e-05	11.8261	0.557592	6	83	anion homeostasis	Potri.001G325200, Potri.004G043500, Potri.011G052600, Potri.012G042200, Potri.016G115500, Potri.017G063500
GO:0010074	2.75012e-05	11.2407	0.584464	6	87	maintenance of meristem identity	Potri.001G058200, Potri.002G037500, Potri.005G225600, Potri.008G167700, Potri.009G009900, Potri.010G197300
GO:0005984	7.92913e-05	9.19163	0.705387	6	105	disaccharide metabolic process	Potri.001G087100, Potri.001G383600, Potri.002G069000, Potri.003G085500, Potri.006G136700, Potri.019G085800
GO:0009311	0.000475774	6.4913	0.980824	6	146	oligosaccharide metabolic process	Potri.001G087100, Potri.001G383600, Potri.002G069000, Potri.003G085500, Potri.006G136700, Potri.019G085800
GO:0042542	0.000630324	6.13886	1.03457	6	154	response to hydrogen peroxide	Potri.002G168700, Potri.006G103900, Potri.007G140700, Potri.008G072700, Potri.012G042200, Potri.016G124700
GO:0046434	0.000821231	5.82256	1.08831	6	162	organophosphate catabolic process	Potri.001G145900, Potri.001G325200, Potri.002G007100, Potri.006G235100, Potri.013G012300, Potri.017G063500
GO:0015698	0.00122318	5.37244	1.17564	6	175	inorganic anion transport	Potri.001G318500, Potri.003G056200, Potri.004G043500, Potri.005G213500, Potri.005G256100, Potri.011G052600
GO:0051049	0.00485766	4.02808	1.55185	6	231	regulation of transport	Potri.001G059100, Potri.003G018800, Potri.004G043500, Potri.011G052600, Potri.013G012300, Potri.016G117700
GO:0006875	0.00560289	3.90567	1.59888	6	238	cellular metal ion homeostasis	Potri.002G229900, Potri.006G103900, Potri.008G072700, Potri.015G083200, Potri.016G115500, Potri.016G124700
GO:2000022	6.68497e-05	13.0284	0.423232	5	63	regulation of jasmonic acid mediated signaling pathway	Potri.001G166200, Potri.002G168700, Potri.003G165000, Potri.006G109100, Potri.013G090300
GO:0046916	0.000360997	8.88235	0.604617	5	90	cellular transition metal ion homeostasis	Potri.006G103900, Potri.008G072700, Potri.015G083200, Potri.016G115500, Potri.016G124700
GO:0009744	0.00450063	4.89183	1.06816	5	159	response to sucrose	Potri.002G007100, Potri.004G148300, Potri.007G005800, Potri.008G148200, Potri.008G154600
GO:0034285	0.00539158	4.67809	1.11518	5	166	response to disaccharide	Potri.002G007100, Potri.004G148300, Potri.007G005800, Potri.008G148200, Potri.008G154600
GO:0010087	0.0067116	4.42916	1.17564	5	175	phloem or xylem histogenesis	Potri.002G113300, Potri.003G050100, Potri.009G009900, Potri.010G197300, Potri.012G090400
GO:0090691	2.24229e-05	28.6826	0.167949	4	25	formation of plant organ boundary	Potri.002G037500, Potri.005G225600, Potri.006G230700, Potri.008G167700
GO:0009299	2.63606e-05	27.378	0.174667	4	26	mRNA transcription	Potri.001G460400, Potri.002G037500, Potri.005G225600, Potri.008G167700
GO:0048859	6.95429e-05	20.7649	0.221693	4	33	formation of anatomical boundary	Potri.002G037500, Potri.005G225600, Potri.006G230700, Potri.008G167700
GO:0048441	0.000165023	16.271	0.275437	4	41	petal development	Potri.001G058200, Potri.002G037500, Potri.005G225600, Potri.008G167700
GO:0048465	0.000165023	16.271	0.275437	4	41	corolla development	Potri.001G058200, Potri.002G037500, Potri.005G225600, Potri.008G167700
GO:0010104	0.000281646	13.998	0.315745	4	47	regulation of ethylene-activated signaling pathway	Potri.005G152400, Potri.005G219600, Potri.006G109100, Potri.013G090300
GO:0070297	0.000281646	13.998	0.315745	4	47	regulation of phosphorelay signal transduction system	Potri.005G152400, Potri.005G219600, Potri.006G109100, Potri.013G090300
GO:0006879	0.00035798	13.0838	0.335899	4	50	cellular iron ion homeostasis	Potri.006G103900, Potri.008G072700, Potri.015G083200, Potri.016G124700
GO:0046351	0.000814341	10.3729	0.416514	4	62	disaccharide biosynthetic process	Potri.001G383600, Potri.002G069000, Potri.003G085500, Potri.006G136700
GO:0006817	0.000865019	10.1967	0.423232	4	63	phosphate ion transport	Potri.001G318500, Potri.004G043500, Potri.005G256100, Potri.011G052600
GO:0010039	0.00182679	8.23753	0.517284	4	77	response to iron ion	Potri.001G334700, Potri.006G103900, Potri.008G072700, Potri.016G124700
GO:0009312	0.00285238	7.24275	0.584464	4	87	oligosaccharide biosynthetic process	Potri.001G383600, Potri.002G069000, Potri.003G085500, Potri.006G136700
GO:1902531	0.00322371	6.98943	0.604617	4	90	regulation of intracellular signal transduction	Potri.005G152400, Potri.005G219600, Potri.006G109100, Potri.013G090300
GO:0019751	0.00766272	5.41092	0.772567	4	115	polyol metabolic process	Potri.001G145900, Potri.001G325200, Potri.009G084600, Potri.017G063500
GO:0048834	2.98961e-07	Inf	0.0201539	3	3	specification of petal number	Potri.002G037500, Potri.005G225600, Potri.008G167700
GO:0030643	1.02573e-05	112.461	0.0470258	3	7	cellular phosphate ion homeostasis	Potri.001G325200, Potri.012G042200, Potri.017G063500
GO:0072501	1.02573e-05	112.461	0.0470258	3	7	cellular divalent inorganic anion homeostasis	Potri.001G325200, Potri.012G042200, Potri.017G063500
GO:0072502	1.02573e-05	112.461	0.0470258	3	7	cellular trivalent inorganic anion homeostasis	Potri.001G325200, Potri.012G042200, Potri.017G063500
GO:0030002	1.63303e-05	89.9657	0.0537438	3	8	cellular anion homeostasis	Potri.001G325200, Potri.012G042200, Potri.017G063500
GO:0030320	1.63303e-05	89.9657	0.0537438	3	8	cellular monovalent inorganic anion homeostasis	Potri.001G325200, Potri.012G042200, Potri.017G063500
GO:0048832	1.63303e-05	89.9657	0.0537438	3	8	specification of plant organ number	Potri.002G037500, Potri.005G225600, Potri.008G167700
GO:0048833	1.63303e-05	89.9657	0.0537438	3	8	specification of floral organ number	Potri.002G037500, Potri.005G225600, Potri.008G167700
GO:0019375	0.000128149	37.4774	0.10077	3	15	galactolipid biosynthetic process	Potri.006G063300, Potri.013G012300, Potri.018G123000
GO:0006880	0.000156941	34.5934	0.107488	3	16	intracellular sequestering of iron ion	Potri.006G103900, Potri.008G072700, Potri.016G124700
GO:0009395	0.000189628	32.1214	0.114206	3	17	phospholipid catabolic process	Potri.001G325200, Potri.013G012300, Potri.017G063500
GO:0019374	0.000189628	32.1214	0.114206	3	17	galactolipid metabolic process	Potri.006G063300, Potri.013G012300, Potri.018G123000
GO:0010199	0.00036361	24.9802	0.141077	3	21	organ boundary specification between lateral organs and the meristem	Potri.002G037500, Potri.005G225600, Potri.008G167700
GO:0097577	0.000418942	23.6647	0.147795	3	22	sequestering of iron ion	Potri.006G103900, Potri.008G072700, Potri.016G124700
GO:0010076	0.000545186	21.4095	0.161231	3	24	maintenance of floral meristem identity	Potri.001G058200, Potri.009G009900, Potri.010G197300
GO:0051238	0.000693443	19.5466	0.174667	3	26	sequestering of metal ion	Potri.006G103900, Potri.008G072700, Potri.016G124700
GO:0006826	0.0011696	16.0536	0.208257	3	31	iron ion transport	Potri.006G103900, Potri.008G072700, Potri.016G124700
GO:0010492	0.0011696	16.0536	0.208257	3	31	maintenance of shoot apical meristem identity	Potri.002G037500, Potri.005G225600, Potri.008G167700
GO:0016144	0.00413905	9.98349	0.322463	3	48	S-glycoside biosynthetic process	Potri.002G240700, Potri.006G109100, Potri.013G090300
GO:0019758	0.00413905	9.98349	0.322463	3	48	glycosinolate biosynthetic process	Potri.002G240700, Potri.006G109100, Potri.013G090300
GO:0019761	0.00413905	9.98349	0.322463	3	48	glucosinolate biosynthetic process	Potri.002G240700, Potri.006G109100, Potri.013G090300
GO:0051651	0.00518589	9.16735	0.349335	3	52	maintenance of location in cell	Potri.006G103900, Potri.008G072700, Potri.016G124700
GO:0098661	0.0063784	8.47439	0.376206	3	56	inorganic anion transmembrane transport	Potri.003G056200, Potri.004G043500, Potri.011G052600
GO:0009887	0.00669987	8.3172	0.382924	3	57	animal organ morphogenesis	Potri.003G050100, Potri.009G009900, Potri.010G197300
GO:0009625	0.00703082	8.16571	0.389642	3	58	response to insect	Potri.004G067800, Potri.006G109100, Potri.013G090300
GO:0009247	0.0092191	7.36112	0.42995	3	64	glycolipid biosynthetic process	Potri.006G063300, Potri.013G012300, Potri.018G123000
GO:1903795	4.49207e-05	Inf	0.0134359	2	2	regulation of inorganic anion transmembrane transport	Potri.004G043500, Potri.011G052600
GO:2000185	4.49207e-05	Inf	0.0134359	2	2	regulation of phosphate transmembrane transport	Potri.004G043500, Potri.011G052600
GO:0048457	0.000134164	298.502	0.0201539	2	3	floral whorl morphogenesis	Potri.009G009900, Potri.010G197300
GO:0010966	0.000267138	149.246	0.0268719	2	4	regulation of phosphate transport	Potri.004G043500, Potri.011G052600
GO:0046475	0.000267138	149.246	0.0268719	2	4	glycerophospholipid catabolic process	Potri.001G325200, Potri.017G063500
GO:0048439	0.000922614	59.6929	0.0470258	2	7	flower morphogenesis	Potri.009G009900, Potri.010G197300
GO:0080006	0.000922614	59.6929	0.0470258	2	7	internode patterning	Potri.009G009900, Potri.010G197300
GO:0080151	0.00156766	42.6351	0.0604617	2	9	positive regulation of salicylic acid mediated signaling pathway	Potri.006G109100, Potri.013G090300
GO:2001025	0.00156766	42.6351	0.0604617	2	9	positive regulation of response to drug	Potri.006G109100, Potri.013G090300
GO:2001040	0.00156766	42.6351	0.0604617	2	9	positive regulation of cellular response to drug	Potri.006G109100, Potri.013G090300
GO:0060919	0.00237392	33.1585	0.0738977	2	11	auxin influx	Potri.005G174000, Potri.013G087000
GO:0009759	0.00571645	19.8913	0.114206	2	17	indole glucosinolate biosynthetic process	Potri.006G109100, Potri.013G090300
GO:0032957	0.0064027	18.6475	0.120923	2	18	inositol trisphosphate metabolic process	Potri.001G145900, Potri.009G084600
GO:0009864	0.00712448	17.55	0.127641	2	19	induced systemic resistance, jasmonic acid mediated signaling pathway	Potri.006G109100, Potri.013G090300
GO:0048645	0.00712448	17.55	0.127641	2	19	animal organ formation	Potri.009G009900, Potri.010G197300
GO:0046503	0.00788129	16.5745	0.134359	2	20	glycerolipid catabolic process	Potri.001G325200, Potri.017G063500
GO:0010077	0.00867262	15.7017	0.141077	2	21	maintenance of inflorescence meristem identity	Potri.009G009900, Potri.010G197300
GO:1900457	0.00867262	15.7017	0.141077	2	21	regulation of brassinosteroid mediated signaling pathway	Potri.006G109100, Potri.013G090300
GO:0006791	0.00671797	Inf	0.00671797	1	1	sulfur utilization	Potri.002G240700
GO:0006792	0.00671797	Inf	0.00671797	1	1	regulation of sulfur utilization	Potri.002G240700

## Sheet: Stem-WT-OX-up
GOBPID	Pvalue	OddsRatio	ExpCount	Count	Size	Term	Genes
GO:0050896	5.12924e-09	1.57124	243.452	316	11318	response to stimulus	Potri.001G013400, Potri.001G015500, Potri.001G025400, Potri.001G027700, Potri.001G037000, Potri.001G044500, Potri.001G060400, Potri.001G060900, Potri.001G079000, Potri.001G079800, Potri.001G096500, Potri.001G107000, Potri.001G134500, Potri.001G136200, Potri.001G142200, Potri.001G143900, Potri.001G145200, Potri.001G148700, Potri.001G154200, Potri.001G177400, Potri.001G216000, Potri.001G235800, Pot…
GO:0006950	3.91946e-05	1.42872	142.741	186	6636	response to stress	Potri.001G015500, Potri.001G025400, Potri.001G037000, Potri.001G044500, Potri.001G060900, Potri.001G096500, Potri.001G107000, Potri.001G134500, Potri.001G136200, Potri.001G142200, Potri.001G143900, Potri.001G148700, Potri.001G154200, Potri.001G242100, Potri.001G243300, Potri.001G269400, Potri.001G278500, Potri.001G296500, Potri.001G363400, Potri.002G007100, Potri.002G078600, Potri.002G092900, Pot…
GO:0042221	4.83803e-11	1.81999	115.854	183	5386	response to chemical	Potri.001G013400, Potri.001G015500, Potri.001G027700, Potri.001G044500, Potri.001G060400, Potri.001G060900, Potri.001G079800, Potri.001G107000, Potri.001G136200, Potri.001G142200, Potri.001G143900, Potri.001G145200, Potri.001G148700, Potri.001G154200, Potri.001G177400, Potri.001G216000, Potri.001G235800, Potri.001G242100, Potri.001G243300, Potri.001G269400, Potri.001G278500, Potri.001G280200, Pot…
GO:0010033	3.48081e-10	1.89274	82.4913	139	3835	response to organic substance	Potri.001G015500, Potri.001G027700, Potri.001G044500, Potri.001G060400, Potri.001G060900, Potri.001G079800, Potri.001G107000, Potri.001G136200, Potri.001G142200, Potri.001G148700, Potri.001G154200, Potri.001G177400, Potri.001G216000, Potri.001G235800, Potri.001G242100, Potri.001G243300, Potri.001G278500, Potri.001G403300, Potri.001G404400, Potri.001G456400, Potri.002G007100, Potri.002G022500, Pot…
GO:1901362	0.00185242	1.34779	102.883	131	4783	organic cyclic compound biosynthetic process	Potri.001G027700, Potri.001G035600, Potri.001G044500, Potri.001G053900, Potri.001G079800, Potri.001G096500, Potri.001G100800, Potri.001G112200, Potri.001G142200, Potri.001G154200, Potri.001G177400, Potri.001G235800, Potri.001G237200, Potri.001G242100, Potri.001G403300, Potri.001G404400, Potri.001G409500, Potri.001G415200, Potri.002G007100, Potri.002G045000, Potri.002G111700, Potri.002G119300, Pot…
GO:0019438	0.000780345	1.39125	96.9892	127	4509	aromatic compound biosynthetic process	Potri.001G027700, Potri.001G035600, Potri.001G044500, Potri.001G053900, Potri.001G079800, Potri.001G096500, Potri.001G100800, Potri.001G112200, Potri.001G142200, Potri.001G154200, Potri.001G177400, Potri.001G235800, Potri.001G237200, Potri.001G242100, Potri.001G403300, Potri.001G404400, Potri.001G409500, Potri.001G415200, Potri.002G007100, Potri.002G045000, Potri.002G111700, Potri.002G119300, Pot…
GO:1901700	1.71013e-11	2.05605	68.9615	126	3206	response to oxygen-containing compound	Potri.001G013400, Potri.001G015500, Potri.001G044500, Potri.001G060900, Potri.001G079800, Potri.001G107000, Potri.001G142200, Potri.001G143900, Potri.001G145200, Potri.001G148700, Potri.001G154200, Potri.001G216000, Potri.001G235800, Potri.001G242100, Potri.001G243300, Potri.001G269400, Potri.001G278500, Potri.001G404400, Potri.002G007100, Potri.002G022500, Potri.002G069000, Potri.002G098800, Pot…
GO:0009628	0.00016273	1.47306	86.2986	119	4012	response to abiotic stimulus	Potri.001G015500, Potri.001G060900, Potri.001G079000, Potri.001G107000, Potri.001G136200, Potri.001G142200, Potri.001G154200, Potri.001G243300, Potri.001G255800, Potri.001G269400, Potri.001G403300, Potri.001G411800, Potri.001G415200, Potri.002G007100, Potri.002G060500, Potri.002G119300, Potri.002G128900, Potri.002G168200, Potri.002G174300, Potri.002G187500, Potri.002G201600, Potri.002G203500, Pot…
GO:0018130	0.00323501	1.33954	92.6871	118	4309	heterocycle biosynthetic process	Potri.001G027700, Potri.001G035600, Potri.001G044500, Potri.001G053900, Potri.001G079800, Potri.001G096500, Potri.001G100800, Potri.001G112200, Potri.001G142200, Potri.001G154200, Potri.001G177400, Potri.001G235800, Potri.001G237200, Potri.001G242100, Potri.001G403300, Potri.001G404400, Potri.001G409500, Potri.001G415200, Potri.002G007100, Potri.002G045000, Potri.002G119300, Potri.002G128900, Pot…
GO:0051179	0.00164557	1.37658	88.17	115	4099	localization	Potri.001G013400, Potri.001G060900, Potri.001G079000, Potri.001G097300, Potri.001G144300, Potri.001G145200, Potri.001G146600, Potri.001G158400, Potri.001G234600, Potri.001G246000, Potri.001G255800, Potri.001G318500, Potri.001G352100, Potri.001G456400, Potri.002G005500, Potri.002G069400, Potri.002G079400, Potri.002G111700, Potri.002G184900, Potri.002G187500, Potri.003G020200, Potri.003G034700, Pot…
GO:0009719	9.45359e-07	1.70671	71.3061	112	3315	response to endogenous stimulus	Potri.001G015500, Potri.001G027700, Potri.001G044500, Potri.001G060400, Potri.001G060900, Potri.001G079800, Potri.001G142200, Potri.001G154200, Potri.001G177400, Potri.001G216000, Potri.001G243300, Potri.001G278500, Potri.001G403300, Potri.001G404400, Potri.001G456400, Potri.002G022500, Potri.002G045000, Potri.002G069000, Potri.002G098800, Potri.002G119300, Potri.002G128900, Potri.002G161900, Pot…
GO:0009725	1.47991e-06	1.69572	70.3381	110	3270	response to hormone	Potri.001G015500, Potri.001G027700, Potri.001G044500, Potri.001G060400, Potri.001G060900, Potri.001G079800, Potri.001G142200, Potri.001G154200, Potri.001G177400, Potri.001G216000, Potri.001G243300, Potri.001G278500, Potri.001G403300, Potri.001G404400, Potri.001G456400, Potri.002G022500, Potri.002G045000, Potri.002G069000, Potri.002G098800, Potri.002G119300, Potri.002G128900, Potri.002G161900, Pot…
GO:0034654	0.00327102	1.35447	83.7174	108	3892	nucleobase-containing compound biosynthetic process	Potri.001G027700, Potri.001G035600, Potri.001G044500, Potri.001G053900, Potri.001G079800, Potri.001G100800, Potri.001G112200, Potri.001G142200, Potri.001G154200, Potri.001G177400, Potri.001G235800, Potri.001G237200, Potri.001G242100, Potri.001G404400, Potri.001G409500, Potri.001G415200, Potri.002G007100, Potri.002G045000, Potri.002G119300, Potri.002G128900, Potri.002G168700, Potri.002G174300, Pot…
GO:0007154	0.00104618	1.41313	79.9531	107	3717	cell communication	Potri.001G027700, Potri.001G079800, Potri.001G142200, Potri.001G154200, Potri.001G177400, Potri.001G216000, Potri.001G243300, Potri.001G278500, Potri.001G280200, Potri.001G296500, Potri.001G363400, Potri.001G415200, Potri.001G456400, Potri.002G045000, Potri.002G128900, Potri.002G168200, Potri.002G168700, Potri.002G187500, Potri.002G201600, Potri.002G203500, Potri.003G051300, Potri.003G063400, Pot…
GO:0006810	0.00247202	1.37044	82.0826	107	3816	transport	Potri.001G013400, Potri.001G060900, Potri.001G079000, Potri.001G097300, Potri.001G144300, Potri.001G145200, Potri.001G146600, Potri.001G158400, Potri.001G234600, Potri.001G246000, Potri.001G255800, Potri.001G318500, Potri.001G352100, Potri.001G456400, Potri.002G005500, Potri.002G079400, Potri.002G111700, Potri.002G184900, Potri.002G187500, Potri.003G020200, Potri.003G034700, Potri.003G088800, Pot…
GO:0051234	0.00382384	1.3481	83.2442	107	3870	establishment of localization	Potri.001G013400, Potri.001G060900, Potri.001G079000, Potri.001G097300, Potri.001G144300, Potri.001G145200, Potri.001G146600, Potri.001G158400, Potri.001G234600, Potri.001G246000, Potri.001G255800, Potri.001G318500, Potri.001G352100, Potri.001G456400, Potri.002G005500, Potri.002G079400, Potri.002G111700, Potri.002G184900, Potri.002G187500, Potri.003G020200, Potri.003G034700, Potri.003G088800, Pot…
GO:0009889	0.00511969	1.33607	82.2547	105	3824	regulation of biosynthetic process	Potri.001G027700, Potri.001G035600, Potri.001G044500, Potri.001G079800, Potri.001G100800, Potri.001G112200, Potri.001G142200, Potri.001G154200, Potri.001G177400, Potri.001G235800, Potri.001G242100, Potri.001G404400, Potri.001G409500, Potri.001G415200, Potri.002G045000, Potri.002G111700, Potri.002G119300, Potri.002G128900, Potri.002G168700, Potri.002G174300, Potri.002G201600, Potri.002G235400, Pot…
GO:0031326	0.00451592	1.34442	81.0071	104	3766	regulation of cellular biosynthetic process	Potri.001G027700, Potri.001G035600, Potri.001G044500, Potri.001G079800, Potri.001G100800, Potri.001G112200, Potri.001G142200, Potri.001G154200, Potri.001G177400, Potri.001G235800, Potri.001G242100, Potri.001G404400, Potri.001G409500, Potri.001G415200, Potri.002G045000, Potri.002G111700, Potri.002G119300, Potri.002G128900, Potri.002G168700, Potri.002G174300, Potri.002G201600, Potri.002G235400, Pot…
GO:0009605	2.49985e-05	1.62325	63.2398	96	2940	response to external stimulus	Potri.001G015500, Potri.001G037000, Potri.001G044500, Potri.001G142200, Potri.001G143900, Potri.001G148700, Potri.001G278500, Potri.001G280200, Potri.001G352100, Potri.001G415200, Potri.002G092900, Potri.002G111700, Potri.002G168200, Potri.002G168700, Potri.002G187500, Potri.002G203500, Potri.002G257900, Potri.003G074400, Potri.003G081200, Potri.003G182200, Potri.004G019900, Potri.004G043500, Pot…
GO:0055114	1.89445e-06	1.76453	56.1629	92	2611	oxidation-reduction process	Potri.001G015500, Potri.001G079000, Potri.001G083900, Potri.001G113000, Potri.001G118400, Potri.001G176000, Potri.001G176100, Potri.001G176200, Potri.001G176500, Potri.001G204300, Potri.001G287400, Potri.001G403300, Potri.002G007100, Potri.002G033600, Potri.002G078600, Potri.002G126100, Potri.002G214800, Potri.002G249300, Potri.002G263800, Potri.003G128100, Potri.003G146800, Potri.004G017700, Pot…
GO:0006355	0.00476092	1.36638	69.5422	91	3233	regulation of transcription, DNA-templated	Potri.001G027700, Potri.001G035600, Potri.001G044500, Potri.001G079800, Potri.001G100800, Potri.001G112200, Potri.001G142200, Potri.001G154200, Potri.001G177400, Potri.001G235800, Potri.001G242100, Potri.001G404400, Potri.001G409500, Potri.001G415200, Potri.002G045000, Potri.002G119300, Potri.002G128900, Potri.002G168700, Potri.002G174300, Potri.002G201600, Potri.002G235400, Potri.002G248500, Pot…
GO:1903506	0.00488153	1.36493	69.6068	91	3236	regulation of nucleic acid-templated transcription	Potri.001G027700, Potri.001G035600, Potri.001G044500, Potri.001G079800, Potri.001G100800, Potri.001G112200, Potri.001G142200, Potri.001G154200, Potri.001G177400, Potri.001G235800, Potri.001G242100, Potri.001G404400, Potri.001G409500, Potri.001G415200, Potri.002G045000, Potri.002G119300, Potri.002G128900, Potri.002G168700, Potri.002G174300, Potri.002G201600, Potri.002G235400, Potri.002G248500, Pot…
GO:2001141	0.00488153	1.36493	69.6068	91	3236	regulation of RNA biosynthetic process	Potri.001G027700, Potri.001G035600, Potri.001G044500, Potri.001G079800, Potri.001G100800, Potri.001G112200, Potri.001G142200, Potri.001G154200, Potri.001G177400, Potri.001G235800, Potri.001G242100, Potri.001G404400, Potri.001G409500, Potri.001G415200, Potri.002G045000, Potri.002G119300, Potri.002G128900, Potri.002G168700, Potri.002G174300, Potri.002G201600, Potri.002G235400, Potri.002G248500, Pot…
GO:0007165	0.00378943	1.38179	68.0795	90	3165	signal transduction	Potri.001G027700, Potri.001G079800, Potri.001G142200, Potri.001G154200, Potri.001G177400, Potri.001G216000, Potri.001G243300, Potri.001G278500, Potri.001G280200, Potri.001G296500, Potri.001G363400, Potri.001G415200, Potri.001G456400, Potri.002G045000, Potri.002G128900, Potri.002G168200, Potri.002G168700, Potri.002G187500, Potri.002G201600, Potri.003G051300, Potri.003G063400, Potri.003G068900, Pot…
GO:0023052	0.00449703	1.37188	68.5097	90	3185	signaling	Potri.001G027700, Potri.001G079800, Potri.001G142200, Potri.001G154200, Potri.001G177400, Potri.001G216000, Potri.001G243300, Potri.001G278500, Potri.001G280200, Potri.001G296500, Potri.001G363400, Potri.001G415200, Potri.001G456400, Potri.002G045000, Potri.002G128900, Potri.002G168200, Potri.002G168700, Potri.002G187500, Potri.002G201600, Potri.003G051300, Potri.003G063400, Potri.003G068900, Pot…
GO:0001101	0.000131818	1.60448	52.7643	80	2453	response to acid chemical	Potri.001G013400, Potri.001G015500, Potri.001G044500, Potri.001G060900, Potri.001G142200, Potri.001G145200, Potri.001G216000, Potri.001G243300, Potri.001G269400, Potri.001G278500, Potri.001G404400, Potri.002G022500, Potri.002G069000, Potri.002G119300, Potri.002G128900, Potri.002G168200, Potri.002G168700, Potri.002G203500, Potri.003G068900, Potri.003G088800, Potri.003G166500, Potri.003G182200, Pot…
GO:0070887	0.000181122	1.61516	48.3548	74	2248	cellular response to chemical stimulus	Potri.001G027700, Potri.001G060900, Potri.001G079800, Potri.001G142200, Potri.001G143900, Potri.001G154200, Potri.001G177400, Potri.001G216000, Potri.001G235800, Potri.001G243300, Potri.001G278500, Potri.001G456400, Potri.002G045000, Potri.002G128900, Potri.002G168200, Potri.002G168700, Potri.002G187500, Potri.002G201600, Potri.002G203500, Potri.003G051300, Potri.003G063400, Potri.003G068900, Pot…
GO:0005975	3.83903e-09	2.25333	35.2766	73	1640	carbohydrate metabolic process	Potri.001G061100, Potri.001G068100, Potri.001G098800, Potri.001G136200, Potri.001G237200, Potri.001G287400, Potri.001G317600, Potri.001G325200, Potri.001G449500, Potri.002G007100, Potri.002G014300, Potri.002G060500, Potri.002G069000, Potri.002G197200, Potri.002G214800, Potri.002G236200, Potri.002G257900, Potri.003G062400, Potri.003G085500, Potri.004G059600, Potri.004G118600, Potri.004G211900, Pot…
GO:0043207	0.00187654	1.49079	48.3332	69	2247	response to external biotic stimulus	Potri.001G015500, Potri.001G037000, Potri.001G044500, Potri.001G142200, Potri.001G143900, Potri.001G278500, Potri.001G352100, Potri.002G168200, Potri.002G168700, Potri.002G203500, Potri.002G257900, Potri.003G081200, Potri.003G182200, Potri.004G019900, Potri.004G058500, Potri.004G059600, Potri.004G068500, Potri.004G073600, Potri.004G140100, Potri.004G197600, Potri.004G200400, Potri.004G217200, Pot…
GO:0051707	0.00187654	1.49079	48.3332	69	2247	response to other organism	Potri.001G015500, Potri.001G037000, Potri.001G044500, Potri.001G142200, Potri.001G143900, Potri.001G278500, Potri.001G352100, Potri.002G168200, Potri.002G168700, Potri.002G203500, Potri.002G257900, Potri.003G081200, Potri.003G182200, Potri.004G019900, Potri.004G058500, Potri.004G059600, Potri.004G068500, Potri.004G073600, Potri.004G140100, Potri.004G197600, Potri.004G200400, Potri.004G217200, Pot…
GO:0009607	0.00225748	1.47837	48.6989	69	2264	response to biotic stimulus	Potri.001G015500, Potri.001G037000, Potri.001G044500, Potri.001G142200, Potri.001G143900, Potri.001G278500, Potri.001G352100, Potri.002G168200, Potri.002G168700, Potri.002G203500, Potri.002G257900, Potri.003G081200, Potri.003G182200, Potri.004G019900, Potri.004G058500, Potri.004G059600, Potri.004G068500, Potri.004G073600, Potri.004G140100, Potri.004G197600, Potri.004G200400, Potri.004G217200, Pot…
GO:0042493	4.93158e-14	3.08245	24.6076	68	1144	response to drug	Potri.001G044500, Potri.001G060900, Potri.001G079800, Potri.001G142200, Potri.001G154200, Potri.001G235800, Potri.001G242100, Potri.001G243300, Potri.002G119300, Potri.002G128900, Potri.002G161900, Potri.002G168200, Potri.002G168700, Potri.003G081200, Potri.003G139300, Potri.003G150800, Potri.003G182200, Potri.004G016600, Potri.004G051800, Potri.005G036800, Potri.005G157300, Potri.005G251600, Pot…
GO:0071310	4.09844e-05	1.75016	40.5466	67	1885	cellular response to organic substance	Potri.001G027700, Potri.001G060900, Potri.001G079800, Potri.001G142200, Potri.001G154200, Potri.001G177400, Potri.001G216000, Potri.001G243300, Potri.001G278500, Potri.001G456400, Potri.002G045000, Potri.002G128900, Potri.002G168200, Potri.002G168700, Potri.002G187500, Potri.002G201600, Potri.003G051300, Potri.003G063400, Potri.003G068900, Potri.003G081200, Potri.003G139300, Potri.003G150800, Pot…
GO:0010035	2.2001e-05	1.80596	38.1805	65	1775	response to inorganic substance	Potri.001G013400, Potri.001G015500, Potri.001G142200, Potri.001G143900, Potri.001G145200, Potri.001G235800, Potri.001G243300, Potri.001G269400, Potri.002G007100, Potri.002G119300, Potri.002G128900, Potri.002G168200, Potri.002G168700, Potri.002G203500, Potri.003G088800, Potri.004G059600, Potri.005G166700, Potri.005G251600, Potri.006G062800, Potri.006G082500, Potri.006G093500, Potri.006G103900, Pot…
GO:0006811	3.61608e-10	2.55168	27.4039	64	1274	ion transport	Potri.001G079000, Potri.001G097300, Potri.001G144300, Potri.001G145200, Potri.001G246000, Potri.001G318500, Potri.002G005500, Potri.002G079400, Potri.002G111700, Potri.003G088800, Potri.004G019900, Potri.004G043500, Potri.004G132200, Potri.004G211900, Potri.005G068900, Potri.005G157300, Potri.005G208500, Potri.005G213500, Potri.005G246600, Potri.006G006600, Potri.006G054700, Potri.006G062800, Pot…
GO:0071495	2.19629e-05	1.81455	37.4061	64	1739	cellular response to endogenous stimulus	Potri.001G027700, Potri.001G060900, Potri.001G079800, Potri.001G142200, Potri.001G154200, Potri.001G177400, Potri.001G216000, Potri.001G243300, Potri.001G278500, Potri.001G456400, Potri.002G045000, Potri.002G128900, Potri.002G168200, Potri.002G168700, Potri.002G187500, Potri.002G201600, Potri.003G051300, Potri.003G063400, Potri.003G068900, Potri.003G081200, Potri.003G139300, Potri.003G150800, Pot…
GO:0065008	0.00527438	1.443	45.3218	63	2107	regulation of biological quality	Potri.001G015500, Potri.001G027700, Potri.001G061100, Potri.001G145200, Potri.001G246000, Potri.001G325200, Potri.001G456400, Potri.002G069400, Potri.002G078600, Potri.002G168200, Potri.002G187500, Potri.003G074400, Potri.003G088800, Potri.004G016900, Potri.004G017700, Potri.004G043500, Potri.004G054600, Potri.004G073600, Potri.005G190800, Potri.005G251600, Potri.006G054700, Potri.006G103900, Pot…
GO:0032870	3.42491e-05	1.80215	36.4166	62	1693	cellular response to hormone stimulus	Potri.001G027700, Potri.001G060900, Potri.001G079800, Potri.001G142200, Potri.001G154200, Potri.001G177400, Potri.001G216000, Potri.001G243300, Potri.001G278500, Potri.001G456400, Potri.002G045000, Potri.002G128900, Potri.002G168200, Potri.002G168700, Potri.002G187500, Potri.002G201600, Potri.003G051300, Potri.003G063400, Potri.003G068900, Potri.003G081200, Potri.003G139300, Potri.003G150800, Pot…
GO:0071554	3.11788e-11	2.79858	23.9408	61	1113	cell wall organization or biogenesis	Potri.001G068100, Potri.001G098800, Potri.001G112200, Potri.001G136200, Potri.001G142200, Potri.001G320800, Potri.002G060500, Potri.002G111700, Potri.002G197200, Potri.002G223300, Potri.002G236200, Potri.002G257900, Potri.003G083200, Potri.004G059600, Potri.004G086600, Potri.004G118600, Potri.004G210600, Potri.004G211900, Potri.005G141300, Potri.005G146900, Potri.006G069600, Potri.006G071200, Pot…
GO:0055085	4.8911e-06	1.95612	32.6524	60	1518	transmembrane transport	Potri.001G013400, Potri.001G145200, Potri.001G246000, Potri.001G255800, Potri.001G318500, Potri.001G456400, Potri.002G005500, Potri.002G079400, Potri.002G187500, Potri.003G034700, Potri.003G088800, Potri.004G016600, Potri.004G019900, Potri.004G043500, Potri.004G132200, Potri.004G207100, Potri.004G211900, Potri.004G233500, Potri.005G068900, Potri.005G157300, Potri.005G246600, Potri.006G006600, Pot…
GO:0009755	4.54426e-05	1.83918	32.1576	56	1495	hormone-mediated signaling pathway	Potri.001G027700, Potri.001G079800, Potri.001G142200, Potri.001G154200, Potri.001G177400, Potri.001G216000, Potri.001G243300, Potri.001G278500, Potri.001G456400, Potri.002G045000, Potri.002G128900, Potri.002G168200, Potri.002G168700, Potri.002G187500, Potri.002G201600, Potri.003G051300, Potri.003G063400, Potri.003G068900, Potri.003G081200, Potri.003G139300, Potri.003G150800, Potri.004G047600, Pot…
GO:1901698	1.41076e-15	4.56378	11.4004	46	530	response to nitrogen compound	Potri.001G013400, Potri.001G044500, Potri.001G079800, Potri.001G142200, Potri.001G145200, Potri.001G154200, Potri.001G235800, Potri.001G242100, Potri.001G243300, Potri.002G119300, Potri.002G128900, Potri.002G161900, Potri.002G168700, Potri.003G081200, Potri.003G088800, Potri.003G139300, Potri.003G150800, Potri.003G182200, Potri.004G051800, Potri.005G036800, Potri.005G259600, Potri.006G016200, Pot…
GO:0042546	6.57416e-18	5.46382	9.48596	45	441	cell wall biogenesis	Potri.001G068100, Potri.001G112200, Potri.001G136200, Potri.001G142200, Potri.001G320800, Potri.002G060500, Potri.002G111700, Potri.002G223300, Potri.002G236200, Potri.002G257900, Potri.004G059600, Potri.004G210600, Potri.004G211900, Potri.005G141300, Potri.006G071200, Potri.006G114400, Potri.006G129200, Potri.006G131000, Potri.007G047000, Potri.007G107200, Potri.008G069900, Potri.008G073300, Pot…
GO:0044262	6.36985e-11	3.37088	14.3257	44	666	cellular carbohydrate metabolic process	Potri.001G061100, Potri.001G068100, Potri.001G098800, Potri.001G136200, Potri.001G287400, Potri.001G317600, Potri.001G325200, Potri.001G449500, Potri.002G060500, Potri.002G069000, Potri.002G236200, Potri.002G257900, Potri.003G085500, Potri.004G059600, Potri.004G211900, Potri.005G141300, Potri.005G166700, Potri.006G071200, Potri.006G115100, Potri.006G131000, Potri.007G047000, Potri.007G107200, Pot…
GO:0005976	2.31639e-09	3.01644	15.4873	43	720	polysaccharide metabolic process	Potri.001G068100, Potri.001G098800, Potri.001G136200, Potri.001G449500, Potri.002G060500, Potri.002G069000, Potri.002G197200, Potri.002G236200, Potri.002G257900, Potri.003G085500, Potri.004G059600, Potri.004G118600, Potri.004G211900, Potri.005G141300, Potri.006G071200, Potri.006G115100, Potri.006G131000, Potri.007G047000, Potri.007G107200, Potri.008G069900, Potri.008G073300, Potri.008G094300, Pot…
GO:0017144	0.00120403	1.70343	26.2854	43	1222	drug metabolic process	Potri.001G053900, Potri.001G287400, Potri.002G007100, Potri.002G214800, Potri.004G020500, Potri.004G118600, Potri.004G211900, Potri.004G213500, Potri.005G072800, Potri.005G135300, Potri.005G251600, Potri.006G069600, Potri.006G129900, Potri.006G132200, Potri.007G015500, Potri.007G019300, Potri.007G053400, Potri.008G094300, Potri.008G114200, Potri.008G157400, Potri.008G188300, Potri.008G192600, Pot…
GO:0006979	5.33486e-07	2.47614	18.133	42	843	response to oxidative stress	Potri.001G142200, Potri.001G143900, Potri.001G242100, Potri.002G119300, Potri.002G168200, Potri.002G168700, Potri.002G203500, Potri.002G248900, Potri.005G072800, Potri.005G135300, Potri.005G251600, Potri.006G069600, Potri.006G092700, Potri.006G093500, Potri.006G103900, Potri.006G129900, Potri.006G132200, Potri.007G019300, Potri.007G053400, Potri.009G027700, Potri.009G033300, Potri.009G052500, Pot…
GO:0010243	3.40363e-15	4.95977	9.37841	41	436	response to organonitrogen compound	Potri.001G044500, Potri.001G079800, Potri.001G142200, Potri.001G154200, Potri.001G235800, Potri.001G242100, Potri.001G243300, Potri.002G119300, Potri.002G128900, Potri.002G161900, Potri.002G168700, Potri.003G081200, Potri.003G139300, Potri.003G150800, Potri.003G182200, Potri.004G051800, Potri.005G036800, Potri.005G259600, Potri.006G016200, Potri.006G263600, Potri.007G031600, Potri.007G110600, Pot…
GO:0071669	1.10668e-12	4.17664	10.669	40	496	plant-type cell wall organization or biogenesis	Potri.001G068100, Potri.001G112200, Potri.001G136200, Potri.001G142200, Potri.001G320800, Potri.002G111700, Potri.002G223300, Potri.002G257900, Potri.003G083200, Potri.004G059600, Potri.004G118600, Potri.004G210600, Potri.004G211900, Potri.005G141300, Potri.006G069600, Potri.006G114400, Potri.006G129200, Potri.006G131000, Potri.007G047000, Potri.007G107200, Potri.008G073300, Potri.008G094300, Pot…
GO:0016051	7.64478e-11	3.59168	12.2393	40	569	carbohydrate biosynthetic process	Potri.001G068100, Potri.001G136200, Potri.001G317600, Potri.001G449500, Potri.002G007100, Potri.002G069000, Potri.002G214800, Potri.002G257900, Potri.003G085500, Potri.004G059600, Potri.004G211900, Potri.005G141300, Potri.005G166700, Potri.006G115100, Potri.006G131000, Potri.007G015500, Potri.007G047000, Potri.007G107200, Potri.008G006500, Potri.008G069900, Potri.008G192600, Potri.008G195100, Pot…
GO:0009266	0.00103555	1.75439	23.7472	40	1104	response to temperature stimulus	Potri.001G136200, Potri.001G154200, Potri.002G007100, Potri.002G119300, Potri.002G203500, Potri.003G085500, Potri.004G020500, Potri.004G073600, Potri.005G121300, Potri.005G251600, Potri.006G092700, Potri.006G093500, Potri.006G103900, Potri.006G218000, Potri.008G059200, Potri.008G069900, Potri.008G210900, Potri.009G027700, Potri.009G089400, Potri.010G055400, Potri.010G156300, Potri.010G160200, Pot…
GO:0042592	0.000395114	1.88432	21.0799	38	980	homeostatic process	Potri.001G061100, Potri.001G145200, Potri.001G246000, Potri.001G325200, Potri.002G069400, Potri.003G074400, Potri.003G088800, Potri.004G016900, Potri.004G017700, Potri.004G043500, Potri.005G190800, Potri.005G251600, Potri.006G054700, Potri.006G103900, Potri.006G143900, Potri.006G279400, Potri.007G134800, Potri.008G067500, Potri.008G068400, Potri.008G194100, Potri.009G061100, Potri.009G099200, Pot…
GO:0009617	0.0069475	1.57693	24.8872	38	1157	response to bacterium	Potri.001G015500, Potri.001G044500, Potri.002G168200, Potri.002G168700, Potri.002G257900, Potri.003G182200, Potri.004G059600, Potri.004G073600, Potri.004G197600, Potri.004G200400, Potri.004G217200, Potri.005G036800, Potri.005G256000, Potri.006G014400, Potri.006G103900, Potri.006G141500, Potri.006G263600, Potri.008G026400, Potri.008G068400, Potri.009G158900, Potri.009G161500, Potri.010G108100, Pot…
GO:0010200	3.08414e-19	7.91152	5.44206	36	253	response to chitin	Potri.001G044500, Potri.001G079800, Potri.001G142200, Potri.001G154200, Potri.001G235800, Potri.001G242100, Potri.001G243300, Potri.002G119300, Potri.002G128900, Potri.002G161900, Potri.002G168700, Potri.003G081200, Potri.003G139300, Potri.003G150800, Potri.003G182200, Potri.004G051800, Potri.005G036800, Potri.005G259600, Potri.006G016200, Potri.006G263600, Potri.007G110600, Potri.009G027700, Pot…
GO:0048827	0.00619044	1.6225	22.2845	35	1036	phyllome development	Potri.001G027700, Potri.001G060900, Potri.001G100800, Potri.001G145200, Potri.001G177400, Potri.001G404400, Potri.002G168700, Potri.002G203500, Potri.003G088800, Potri.003G166500, Potri.006G103900, Potri.006G204300, Potri.006G232900, Potri.006G253900, Potri.007G136900, Potri.008G067500, Potri.008G138400, Potri.009G141600, Potri.010G184500, Potri.011G123500, Potri.011G151000, Potri.012G130600, Pot…
GO:0009832	3.74634e-13	5.06641	7.57156	34	352	plant-type cell wall biogenesis	Potri.001G068100, Potri.001G112200, Potri.001G136200, Potri.001G142200, Potri.001G320800, Potri.002G111700, Potri.002G223300, Potri.002G257900, Potri.004G059600, Potri.004G210600, Potri.004G211900, Potri.005G141300, Potri.006G114400, Potri.006G129200, Potri.006G131000, Potri.007G047000, Potri.007G107200, Potri.008G073300, Potri.009G011100, Potri.009G012200, Potri.010G074800, Potri.010G184000, Pot…
GO:0006820	1.75477e-07	2.98279	11.8951	33	553	anion transport	Potri.001G097300, Potri.001G144300, Potri.001G145200, Potri.001G318500, Potri.002G005500, Potri.002G079400, Potri.002G111700, Potri.003G088800, Potri.004G019900, Potri.004G043500, Potri.004G211900, Potri.005G068900, Potri.005G157300, Potri.005G208500, Potri.005G213500, Potri.005G246600, Potri.006G156000, Potri.006G158900, Potri.006G245900, Potri.007G100100, Potri.008G045100, Potri.009G011100, Pot…
GO:0034220	1.04755e-05	2.43339	14.3688	33	668	ion transmembrane transport	Potri.001G145200, Potri.001G246000, Potri.002G005500, Potri.002G079400, Potri.003G088800, Potri.004G019900, Potri.004G043500, Potri.004G132200, Potri.004G211900, Potri.005G068900, Potri.005G157300, Potri.006G006600, Potri.006G062800, Potri.006G156000, Potri.006G158900, Potri.007G100100, Potri.007G127000, Potri.008G068400, Potri.008G173800, Potri.009G011100, Potri.011G052600, Potri.013G009400, Pot…
GO:0006812	4.6317e-05	2.24536	15.4873	33	720	cation transport	Potri.001G145200, Potri.001G246000, Potri.003G088800, Potri.004G132200, Potri.006G006600, Potri.006G054700, Potri.006G062800, Potri.006G103900, Potri.007G127000, Potri.008G068400, Potri.008G173800, Potri.009G043800, Potri.009G061100, Potri.010G005300, Potri.010G172600, Potri.010G182700, Potri.010G184500, Potri.013G009400, Potri.013G103500, Potri.013G117000, Potri.014G101900, Potri.015G029400, Pot…
GO:0035556	0.00254015	1.75613	19.4882	33	906	intracellular signal transduction	Potri.001G079800, Potri.001G154200, Potri.002G201600, Potri.003G081200, Potri.003G139300, Potri.003G150800, Potri.004G047600, Potri.004G051800, Potri.005G025800, Potri.006G055400, Potri.006G062800, Potri.006G138700, Potri.006G138800, Potri.006G218200, Potri.006G253900, Potri.007G044800, Potri.007G127000, Potri.007G138100, Potri.008G068400, Potri.008G164400, Potri.008G210900, Potri.009G101900, Pot…
GO:0044264	4.90841e-09	3.59596	9.70107	32	451	cellular polysaccharide metabolic process	Potri.001G068100, Potri.001G098800, Potri.001G136200, Potri.001G449500, Potri.002G060500, Potri.002G069000, Potri.002G236200, Potri.002G257900, Potri.003G085500, Potri.004G059600, Potri.005G141300, Potri.006G071200, Potri.006G115100, Potri.006G131000, Potri.007G047000, Potri.007G107200, Potri.008G069900, Potri.008G138400, Potri.008G195100, Potri.010G074800, Potri.010G109500, Potri.010G160200, Pot…
GO:0009409	0.000200845	2.08989	16.0466	32	746	response to cold	Potri.001G136200, Potri.001G154200, Potri.002G007100, Potri.002G119300, Potri.002G203500, Potri.003G085500, Potri.004G020500, Potri.005G121300, Potri.005G251600, Potri.006G092700, Potri.006G103900, Potri.006G218000, Potri.008G059200, Potri.008G069900, Potri.009G027700, Potri.009G089400, Potri.010G156300, Potri.010G184500, Potri.010G187600, Potri.010G254700, Potri.011G025200, Potri.012G001500, Pot…
GO:0009834	1.98432e-18	9.18571	4.10843	31	191	plant-type secondary cell wall biogenesis	Potri.001G068100, Potri.001G112200, Potri.001G142200, Potri.001G320800, Potri.002G111700, Potri.002G223300, Potri.002G257900, Potri.004G059600, Potri.004G210600, Potri.004G211900, Potri.005G141300, Potri.006G114400, Potri.006G129200, Potri.006G131000, Potri.007G047000, Potri.007G107200, Potri.008G073300, Potri.009G011100, Potri.009G012200, Potri.010G184000, Potri.010G193100, Potri.011G058400, Pot…
GO:0009723	9.02889e-06	2.57804	12.3468	30	574	response to ethylene	Potri.001G079800, Potri.001G154200, Potri.001G403300, Potri.002G128900, Potri.002G201600, Potri.002G203500, Potri.003G081200, Potri.003G139300, Potri.003G150800, Potri.004G047600, Potri.004G051800, Potri.006G138700, Potri.006G138800, Potri.006G218200, Potri.006G232900, Potri.006G253900, Potri.007G138100, Potri.008G164400, Potri.008G210900, Potri.009G061100, Potri.009G101900, Potri.010G039300, Pot…
GO:0045229	0.00398658	1.74957	17.7459	30	825	external encapsulating structure organization	Potri.001G068100, Potri.001G098800, Potri.001G136200, Potri.002G060500, Potri.002G236200, Potri.002G257900, Potri.003G083200, Potri.004G086600, Potri.004G118600, Potri.005G146900, Potri.006G069600, Potri.006G071200, Potri.006G131000, Potri.007G107200, Potri.008G026400, Potri.008G067500, Potri.008G094300, Potri.008G138400, Potri.008G188300, Potri.008G192600, Potri.009G115400, Potri.010G074800, Pot…
GO:0048878	0.00100866	1.95528	15.4443	29	718	chemical homeostasis	Potri.001G061100, Potri.001G145200, Potri.001G246000, Potri.001G325200, Potri.002G069400, Potri.003G074400, Potri.003G088800, Potri.004G016900, Potri.004G017700, Potri.004G043500, Potri.005G190800, Potri.006G054700, Potri.006G103900, Potri.008G067500, Potri.008G068400, Potri.009G061100, Potri.009G168300, Potri.010G184500, Potri.011G052600, Potri.011G118900, Potri.012G042200, Potri.012G130600, Pot…
GO:0009414	0.0014346	1.90713	15.8099	29	735	response to water deprivation	Potri.001G015500, Potri.001G142200, Potri.001G243300, Potri.001G269400, Potri.002G119300, Potri.002G203500, Potri.004G059600, Potri.006G062800, Potri.008G059200, Potri.008G094000, Potri.009G034800, Potri.009G060500, Potri.009G089400, Potri.010G160100, Potri.010G160200, Potri.011G033000, Potri.011G069600, Potri.011G112400, Potri.013G009400, Potri.013G103500, Potri.014G017300, Potri.014G127700, Pot…
GO:0048366	0.00161831	1.89069	15.939	29	741	leaf development	Potri.001G060900, Potri.001G145200, Potri.001G177400, Potri.002G168700, Potri.002G203500, Potri.003G088800, Potri.003G166500, Potri.006G103900, Potri.006G204300, Potri.006G232900, Potri.006G253900, Potri.007G136900, Potri.009G141600, Potri.010G184500, Potri.011G151000, Potri.012G130600, Potri.013G009400, Potri.014G040300, Potri.014G096200, Potri.014G127700, Potri.015G029400, Potri.015G030700, Pot…
GO:0009415	0.001858	1.87185	16.0896	29	748	response to water	Potri.001G015500, Potri.001G142200, Potri.001G243300, Potri.001G269400, Potri.002G119300, Potri.002G203500, Potri.004G059600, Potri.006G062800, Potri.008G059200, Potri.008G094000, Potri.009G034800, Potri.009G060500, Potri.009G089400, Potri.010G160100, Potri.010G160200, Potri.011G033000, Potri.011G069600, Potri.011G112400, Potri.013G009400, Potri.013G103500, Potri.014G017300, Potri.014G127700, Pot…
GO:0071555	0.00271824	1.81999	16.5198	29	768	cell wall organization	Potri.001G068100, Potri.001G098800, Potri.001G136200, Potri.002G060500, Potri.002G236200, Potri.002G257900, Potri.003G083200, Potri.004G086600, Potri.004G118600, Potri.005G146900, Potri.006G069600, Potri.006G071200, Potri.006G131000, Potri.007G107200, Potri.008G026400, Potri.008G094300, Potri.008G138400, Potri.008G188300, Potri.008G192600, Potri.009G115400, Potri.010G074800, Potri.010G234100, Pot…
GO:0019725	3.03747e-05	2.492	11.8736	28	552	cellular homeostasis	Potri.001G061100, Potri.001G246000, Potri.001G325200, Potri.002G069400, Potri.003G074400, Potri.004G016900, Potri.005G190800, Potri.005G251600, Potri.006G054700, Potri.006G103900, Potri.006G279400, Potri.007G134800, Potri.008G068400, Potri.008G194100, Potri.009G061100, Potri.009G099200, Potri.009G168300, Potri.010G021800, Potri.010G184500, Potri.011G118900, Potri.012G042200, Potri.012G045000, Pot…
GO:0034637	1.55799e-08	3.89371	7.57156	27	352	cellular carbohydrate biosynthetic process	Potri.001G068100, Potri.001G136200, Potri.001G317600, Potri.001G449500, Potri.002G069000, Potri.002G257900, Potri.003G085500, Potri.004G059600, Potri.005G141300, Potri.005G166700, Potri.006G115100, Potri.006G131000, Potri.007G047000, Potri.007G107200, Potri.008G069900, Potri.008G195100, Potri.010G074800, Potri.010G109500, Potri.010G156300, Potri.010G187600, Potri.011G069600, Potri.014G040300, Pot…
GO:0050801	2.54988e-05	2.62186	10.4969	26	488	ion homeostasis	Potri.001G061100, Potri.001G145200, Potri.001G246000, Potri.001G325200, Potri.002G069400, Potri.003G074400, Potri.003G088800, Potri.004G016900, Potri.004G043500, Potri.005G190800, Potri.006G054700, Potri.006G103900, Potri.008G068400, Potri.009G061100, Potri.009G168300, Potri.010G184500, Potri.011G052600, Potri.011G118900, Potri.012G042200, Potri.012G130600, Potri.014G116000, Potri.016G043100, Pot…
GO:0046677	0.00232316	1.91213	14.1106	26	656	response to antibiotic	Potri.001G044500, Potri.001G060900, Potri.002G128900, Potri.002G168200, Potri.002G168700, Potri.003G182200, Potri.005G251600, Potri.006G093500, Potri.006G103900, Potri.006G202200, Potri.006G232900, Potri.006G263600, Potri.007G134800, Potri.009G052500, Potri.010G039300, Potri.010G055400, Potri.010G172600, Potri.010G184500, Potri.011G151000, Potri.012G042200, Potri.013G089200, Potri.014G022500, Pot…
GO:0009733	0.00716476	1.74241	15.4012	26	716	response to auxin	Potri.001G027700, Potri.001G060400, Potri.001G177400, Potri.001G456400, Potri.002G045000, Potri.002G128900, Potri.002G168200, Potri.002G187500, Potri.003G051300, Potri.003G063400, Potri.003G113100, Potri.003G167400, Potri.004G058500, Potri.006G244300, Potri.008G098800, Potri.009G101900, Potri.010G039300, Potri.010G065200, Potri.012G023400, Potri.013G012300, Potri.013G087000, Potri.013G144300, Pot…
GO:0098771	7.49081e-06	2.89856	9.18482	25	427	inorganic ion homeostasis	Potri.001G061100, Potri.001G145200, Potri.001G246000, Potri.001G325200, Potri.002G069400, Potri.003G074400, Potri.003G088800, Potri.004G016900, Potri.004G043500, Potri.005G190800, Potri.006G054700, Potri.006G103900, Potri.008G068400, Potri.009G061100, Potri.009G168300, Potri.010G184500, Potri.011G052600, Potri.011G118900, Potri.012G042200, Potri.012G130600, Potri.014G116000, Potri.016G115500, Pot…
GO:0009991	1.45418e-05	2.77941	9.5505	25	444	response to extracellular stimulus	Potri.001G148700, Potri.002G092900, Potri.002G111700, Potri.002G203500, Potri.003G074400, Potri.004G043500, Potri.005G078600, Potri.005G233400, Potri.005G251600, Potri.006G062800, Potri.006G097600, Potri.006G139200, Potri.006G228000, Potri.009G061100, Potri.010G132300, Potri.010G178800, Potri.010G232400, Potri.011G033000, Potri.011G052600, Potri.013G012300, Potri.014G127700, Potri.017G131800, Pot…
GO:0009611	0.000258054	2.29039	11.4434	25	532	response to wounding	Potri.001G015500, Potri.001G044500, Potri.001G142200, Potri.001G278500, Potri.002G119300, Potri.002G168200, Potri.002G248900, Potri.003G068900, Potri.003G182200, Potri.004G185300, Potri.005G069500, Potri.005G099400, Potri.006G227500, Potri.006G232900, Potri.009G027700, Potri.009G052500, Potri.009G089400, Potri.009G161500, Potri.014G017300, Potri.014G095500, Potri.015G030700, Potri.017G046200, Pot…
GO:0000271	4.0262e-07	3.56727	7.27042	24	338	polysaccharide biosynthetic process	Potri.001G068100, Potri.001G136200, Potri.001G449500, Potri.002G257900, Potri.004G059600, Potri.004G211900, Potri.005G141300, Potri.006G115100, Potri.006G131000, Potri.007G047000, Potri.007G107200, Potri.008G069900, Potri.008G192600, Potri.008G195100, Potri.009G011100, Potri.010G074800, Potri.010G109500, Potri.010G187600, Potri.011G069600, Potri.014G040300, Potri.015G012400, Potri.016G119100, Pot…
GO:0006073	7.92123e-07	3.424	7.55005	24	351	cellular glucan metabolic process	Potri.001G098800, Potri.001G136200, Potri.001G449500, Potri.002G060500, Potri.002G069000, Potri.002G236200, Potri.002G257900, Potri.003G085500, Potri.004G059600, Potri.006G071200, Potri.006G115100, Potri.007G107200, Potri.008G138400, Potri.008G195100, Potri.010G074800, Potri.010G109500, Potri.010G160200, Potri.010G178800, Potri.011G069600, Potri.015G012400, Potri.016G119100, Potri.018G094900, Pot…
GO:0044042	8.33207e-07	3.41345	7.57156	24	352	glucan metabolic process	Potri.001G098800, Potri.001G136200, Potri.001G449500, Potri.002G060500, Potri.002G069000, Potri.002G236200, Potri.002G257900, Potri.003G085500, Potri.004G059600, Potri.006G071200, Potri.006G115100, Potri.007G107200, Potri.008G138400, Potri.008G195100, Potri.010G074800, Potri.010G109500, Potri.010G160200, Potri.010G178800, Potri.011G069600, Potri.015G012400, Potri.016G119100, Potri.018G094900, Pot…
GO:0007568	1.00791e-05	2.91803	8.75462	24	407	aging	Potri.001G060900, Potri.001G145200, Potri.001G177400, Potri.002G168700, Potri.002G203500, Potri.003G088800, Potri.003G166500, Potri.005G225800, Potri.006G204300, Potri.006G232900, Potri.007G010200, Potri.007G136900, Potri.011G020900, Potri.011G151000, Potri.012G020700, Potri.012G130600, Potri.014G096200, Potri.014G127700, Potri.015G029400, Potri.015G030700, Potri.016G071600, Potri.017G063300, Pot…
GO:0071369	9.68898e-06	3.00662	8.15234	23	379	cellular response to ethylene stimulus	Potri.001G079800, Potri.001G154200, Potri.002G201600, Potri.003G081200, Potri.003G139300, Potri.003G150800, Potri.004G047600, Potri.004G051800, Potri.006G138700, Potri.006G138800, Potri.006G218200, Potri.006G253900, Potri.007G138100, Potri.008G164400, Potri.008G210900, Potri.009G061100, Potri.009G101900, Potri.010G074300, Potri.010G178800, Potri.014G126100, Potri.015G030700, Potri.018G047300, Pot…
GO:0098660	2.99173e-05	2.78484	8.75462	23	407	inorganic ion transmembrane transport	Potri.001G145200, Potri.001G246000, Potri.003G088800, Potri.004G043500, Potri.004G132200, Potri.005G157300, Potri.006G006600, Potri.006G062800, Potri.006G156000, Potri.006G158900, Potri.007G127000, Potri.008G068400, Potri.011G052600, Potri.013G009400, Potri.013G117000, Potri.016G043100, Potri.016G115500, Potri.016G125200, Potri.017G045200, Potri.017G047800, Potri.018G035500, Potri.018G122700, Pot…
GO:0030001	0.000783909	2.18847	10.9702	23	510	metal ion transport	Potri.001G246000, Potri.004G132200, Potri.006G006600, Potri.006G054700, Potri.006G062800, Potri.006G103900, Potri.007G127000, Potri.008G068400, Potri.009G043800, Potri.009G061100, Potri.010G005300, Potri.010G182700, Potri.010G184500, Potri.014G101900, Potri.016G043100, Potri.016G080400, Potri.016G093100, Potri.016G115500, Potri.016G124700, Potri.016G124900, Potri.016G125200, Potri.018G035500, Pot…
GO:0015698	3.42212e-11	6.72571	3.76427	22	175	inorganic anion transport	Potri.001G144300, Potri.001G145200, Potri.001G318500, Potri.002G005500, Potri.002G111700, Potri.003G088800, Potri.004G043500, Potri.005G157300, Potri.005G208500, Potri.005G213500, Potri.006G156000, Potri.006G158900, Potri.006G245900, Potri.008G045100, Potri.010G071500, Potri.010G132300, Potri.010G232400, Potri.011G052600, Potri.014G116000, Potri.017G045200, Potri.017G047800, Potri.018G132000
GO:0044036	1.10198e-06	3.58252	6.62512	22	308	cell wall macromolecule metabolic process	Potri.001G068100, Potri.002G060500, Potri.002G197200, Potri.002G236200, Potri.005G141300, Potri.006G071200, Potri.006G131000, Potri.007G047000, Potri.007G107200, Potri.008G069900, Potri.008G073300, Potri.008G138400, Potri.010G141600, Potri.010G184000, Potri.010G187600, Potri.014G040300, Potri.014G122200, Potri.016G119100, Potri.016G125500, Potri.018G094900, Potri.018G095200, Potri.018G103900
GO:0031667	9.10247e-06	3.10993	7.55005	22	351	response to nutrient levels	Potri.001G148700, Potri.002G092900, Potri.002G111700, Potri.003G074400, Potri.004G043500, Potri.005G078600, Potri.005G233400, Potri.005G251600, Potri.006G062800, Potri.006G097600, Potri.006G139200, Potri.006G228000, Potri.009G061100, Potri.010G132300, Potri.010G178800, Potri.010G232400, Potri.011G052600, Potri.013G012300, Potri.017G131800, Potri.018G123000, Potri.018G131500, Potri.018G146800
GO:0009873	1.67046e-05	2.98163	7.8512	22	365	ethylene-activated signaling pathway	Potri.001G079800, Potri.001G154200, Potri.002G201600, Potri.003G081200, Potri.003G139300, Potri.003G150800, Potri.004G047600, Potri.004G051800, Potri.006G138700, Potri.006G138800, Potri.006G218200, Potri.006G253900, Potri.007G138100, Potri.008G164400, Potri.008G210900, Potri.009G101900, Potri.010G074300, Potri.010G178800, Potri.014G126100, Potri.015G030700, Potri.018G047300, Potri.018G075200
GO:0000160	0.000174046	2.51379	9.20633	22	428	phosphorelay signal transduction system	Potri.001G079800, Potri.001G154200, Potri.002G201600, Potri.003G081200, Potri.003G139300, Potri.003G150800, Potri.004G047600, Potri.004G051800, Potri.006G138700, Potri.006G138800, Potri.006G218200, Potri.006G253900, Potri.007G138100, Potri.008G164400, Potri.008G210900, Potri.009G101900, Potri.010G074300, Potri.010G178800, Potri.014G126100, Potri.015G030700, Potri.018G047300, Potri.018G075200
GO:0033692	8.79985e-07	3.77377	6.02283	21	280	cellular polysaccharide biosynthetic process	Potri.001G068100, Potri.001G136200, Potri.001G449500, Potri.002G257900, Potri.004G059600, Potri.005G141300, Potri.006G115100, Potri.006G131000, Potri.007G047000, Potri.007G107200, Potri.008G069900, Potri.008G195100, Potri.010G074800, Potri.010G109500, Potri.010G187600, Potri.011G069600, Potri.014G040300, Potri.015G012400, Potri.016G119100, Potri.016G125500, Potri.018G103900
GO:0090693	5.94544e-06	3.30936	6.7972	21	316	plant organ senescence	Potri.001G060900, Potri.001G145200, Potri.001G177400, Potri.002G168700, Potri.002G203500, Potri.003G088800, Potri.003G166500, Potri.005G225800, Potri.006G204300, Potri.006G232900, Potri.007G136900, Potri.011G151000, Potri.012G130600, Potri.014G096200, Potri.014G127700, Potri.015G029400, Potri.015G030700, Potri.016G071600, Potri.017G063300, Potri.019G073800, Potri.019G091300
GO:0015979	0.00118066	2.20323	9.93768	21	462	photosynthesis	Potri.001G113000, Potri.001G403300, Potri.002G007100, Potri.002G069000, Potri.002G119300, Potri.002G214800, Potri.004G019900, Potri.004G195800, Potri.006G103900, Potri.008G114200, Potri.009G016300, Potri.009G089400, Potri.010G027800, Potri.010G184500, Potri.013G117000, Potri.014G017300, Potri.014G120700, Potri.016G108900, Potri.016G124700, Potri.016G124900, Potri.019G047500
GO:0009753	0.00121251	2.19817	9.95919	21	463	response to jasmonic acid	Potri.001G015500, Potri.001G142200, Potri.001G404400, Potri.002G128900, Potri.002G168200, Potri.002G168700, Potri.003G068900, Potri.005G099400, Potri.006G202200, Potri.006G232900, Potri.007G134800, Potri.008G210900, Potri.010G039300, Potri.010G172600, Potri.011G123500, Potri.014G022500, Potri.014G095500, Potri.014G096200, Potri.017G046200, Potri.017G125600, Potri.019G073800
GO:0010410	3.31257e-10	6.61717	3.46313	20	161	hemicellulose metabolic process	Potri.001G068100, Potri.002G060500, Potri.002G197200, Potri.002G236200, Potri.005G141300, Potri.006G071200, Potri.006G131000, Potri.007G047000, Potri.007G107200, Potri.008G069900, Potri.008G073300, Potri.008G138400, Potri.010G184000, Potri.010G187600, Potri.014G040300, Potri.014G122200, Potri.016G119100, Potri.016G125500, Potri.018G094900, Potri.018G095200
GO:0010383	7.93725e-08	4.63288	4.75374	20	221	cell wall polysaccharide metabolic process	Potri.001G068100, Potri.002G060500, Potri.002G197200, Potri.002G236200, Potri.005G141300, Potri.006G071200, Potri.006G131000, Potri.007G047000, Potri.007G107200, Potri.008G069900, Potri.008G073300, Potri.008G138400, Potri.010G184000, Potri.010G187600, Potri.014G040300, Potri.014G122200, Potri.016G119100, Potri.016G125500, Potri.018G094900, Potri.018G095200
GO:0042594	1.36516e-06	3.8111	5.67867	20	264	response to starvation	Potri.001G148700, Potri.002G092900, Potri.002G111700, Potri.003G074400, Potri.004G043500, Potri.005G078600, Potri.005G233400, Potri.005G251600, Potri.006G097600, Potri.006G139200, Potri.006G228000, Potri.009G061100, Potri.010G132300, Potri.010G178800, Potri.010G232400, Potri.011G052600, Potri.013G012300, Potri.018G123000, Potri.018G131500, Potri.018G146800
GO:0006873	8.10713e-06	3.35347	6.38851	20	297	cellular ion homeostasis	Potri.001G061100, Potri.001G246000, Potri.001G325200, Potri.002G069400, Potri.003G074400, Potri.004G016900, Potri.005G190800, Potri.006G054700, Potri.006G103900, Potri.008G068400, Potri.009G061100, Potri.009G168300, Potri.010G184500, Potri.011G118900, Potri.012G042200, Potri.014G116000, Potri.016G115500, Potri.016G124700, Potri.016G124900, Potri.017G063500
GO:0010150	1.38025e-05	3.22424	6.62512	20	308	leaf senescence	Potri.001G060900, Potri.001G145200, Potri.001G177400, Potri.002G168700, Potri.002G203500, Potri.003G088800, Potri.003G166500, Potri.006G204300, Potri.006G232900, Potri.007G136900, Potri.011G151000, Potri.012G130600, Potri.014G096200, Potri.014G127700, Potri.015G029400, Potri.015G030700, Potri.016G071600, Potri.017G063300, Potri.019G073800, Potri.019G091300
GO:0000302	2.28711e-05	3.10451	6.86173	20	319	response to reactive oxygen species	Potri.001G143900, Potri.002G168200, Potri.002G168700, Potri.002G203500, Potri.005G251600, Potri.006G093500, Potri.006G103900, Potri.006G132200, Potri.009G052500, Potri.009G061100, Potri.010G055400, Potri.010G178800, Potri.010G184500, Potri.012G042200, Potri.013G089200, Potri.014G095500, Potri.014G096200, Potri.014G127700, Potri.016G124700, Potri.016G124900
GO:0055082	9.007e-05	2.79292	7.57156	20	352	cellular chemical homeostasis	Potri.001G061100, Potri.001G246000, Potri.001G325200, Potri.002G069400, Potri.003G074400, Potri.004G016900, Potri.005G190800, Potri.006G054700, Potri.006G103900, Potri.008G068400, Potri.009G061100, Potri.009G168300, Potri.010G184500, Potri.011G118900, Potri.012G042200, Potri.014G116000, Potri.016G115500, Potri.016G124700, Potri.016G124900, Potri.017G063500
GO:0055080	0.00116597	2.31101	8.58254	19	399	cation homeostasis	Potri.001G145200, Potri.001G246000, Potri.002G069400, Potri.003G074400, Potri.003G088800, Potri.004G016900, Potri.005G190800, Potri.006G054700, Potri.006G103900, Potri.008G068400, Potri.009G061100, Potri.009G168300, Potri.010G184500, Potri.011G118900, Potri.012G130600, Potri.014G116000, Potri.016G115500, Potri.016G124700, Potri.016G124900
GO:0055065	0.00029245	2.69461	7.03381	18	327	metal ion homeostasis	Potri.001G145200, Potri.001G246000, Potri.002G069400, Potri.003G074400, Potri.003G088800, Potri.004G016900, Potri.005G190800, Potri.006G054700, Potri.006G103900, Potri.008G068400, Potri.009G061100, Potri.009G168300, Potri.010G184500, Potri.011G118900, Potri.012G130600, Potri.016G115500, Potri.016G124700, Potri.016G124900
GO:0098656	0.000141544	2.97858	6.04434	17	281	anion transmembrane transport	Potri.002G005500, Potri.002G079400, Potri.004G019900, Potri.004G043500, Potri.004G211900, Potri.005G068900, Potri.005G157300, Potri.006G156000, Potri.006G158900, Potri.007G100100, Potri.009G011100, Potri.011G052600, Potri.013G103500, Potri.017G045200, Potri.017G047800, Potri.018G132000, Potri.T152100
GO:0080167	0.000232178	2.84797	6.30247	17	293	response to karrikin	Potri.001G255800, Potri.001G411800, Potri.004G019900, Potri.004G027200, Potri.006G060400, Potri.006G218000, Potri.006G227500, Potri.007G038300, Potri.008G065000, Potri.008G173800, Potri.010G039300, Potri.010G156300, Potri.010G192400, Potri.011G129100, Potri.014G118400, Potri.015G129700, Potri.017G076800
GO:0098655	0.00570605	2.07257	8.4965	17	395	cation transmembrane transport	Potri.001G145200, Potri.001G246000, Potri.003G088800, Potri.004G132200, Potri.006G006600, Potri.006G062800, Potri.007G127000, Potri.008G068400, Potri.008G173800, Potri.013G009400, Potri.013G117000, Potri.016G043100, Potri.016G115500, Potri.016G125200, Potri.017G047800, Potri.018G035500, Potri.018G122700
GO:0030003	0.000414663	2.79916	6.02283	16	280	cellular cation homeostasis	Potri.001G246000, Potri.002G069400, Potri.003G074400, Potri.004G016900, Potri.005G190800, Potri.006G054700, Potri.006G103900, Potri.008G068400, Potri.009G061100, Potri.009G168300, Potri.010G184500, Potri.011G118900, Potri.014G116000, Potri.016G115500, Potri.016G124700, Potri.016G124900
GO:0016311	0.00237981	2.34208	7.11985	16	331	dephosphorylation	Potri.001G216000, Potri.001G278500, Potri.002G069000, Potri.003G034600, Potri.003G086900, Potri.004G033200, Potri.008G059200, Potri.008G139100, Potri.008G196800, Potri.009G091600, Potri.010G156300, Potri.012G042200, Potri.014G115500, Potri.015G031300, Potri.015G095900, Potri.018G054800
GO:0031668	0.0032791	2.26224	7.35646	16	342	cellular response to extracellular stimulus	Potri.002G203500, Potri.003G074400, Potri.004G043500, Potri.005G233400, Potri.005G251600, Potri.006G097600, Potri.006G228000, Potri.009G061100, Potri.010G132300, Potri.010G232400, Potri.011G033000, Potri.011G052600, Potri.013G012300, Potri.014G127700, Potri.018G123000, Potri.018G131500
GO:0072593	0.00346942	2.2483	7.39948	16	344	reactive oxygen species metabolic process	Potri.001G143900, Potri.002G168200, Potri.005G072800, Potri.005G135300, Potri.005G251600, Potri.006G069600, Potri.006G129900, Potri.006G132200, Potri.007G019300, Potri.007G053400, Potri.011G033000, Potri.012G130600, Potri.013G156500, Potri.014G095500, Potri.015G003500, Potri.016G132700
GO:0098662	0.00507193	2.15528	7.70062	16	358	inorganic cation transmembrane transport	Potri.001G145200, Potri.001G246000, Potri.003G088800, Potri.004G132200, Potri.006G006600, Potri.006G062800, Potri.007G127000, Potri.008G068400, Potri.013G009400, Potri.013G117000, Potri.016G043100, Potri.016G115500, Potri.016G125200, Potri.017G047800, Potri.018G035500, Potri.018G122700
GO:0071496	0.00548361	2.13633	7.76515	16	361	cellular response to external stimulus	Potri.002G203500, Potri.003G074400, Potri.004G043500, Potri.005G233400, Potri.005G251600, Potri.006G097600, Potri.006G228000, Potri.009G061100, Potri.010G132300, Potri.010G232400, Potri.011G033000, Potri.011G052600, Potri.013G012300, Potri.014G127700, Potri.018G123000, Potri.018G131500
GO:0071365	0.00723112	2.06958	8.00177	16	372	cellular response to auxin stimulus	Potri.001G027700, Potri.001G177400, Potri.001G456400, Potri.002G045000, Potri.002G128900, Potri.002G168200, Potri.002G187500, Potri.003G051300, Potri.003G063400, Potri.008G098800, Potri.009G101900, Potri.010G065200, Potri.012G023400, Potri.013G087000, Potri.014G022500, Potri.014G095500
GO:0006875	0.000220902	3.10617	5.11941	15	238	cellular metal ion homeostasis	Potri.001G246000, Potri.002G069400, Potri.003G074400, Potri.004G016900, Potri.005G190800, Potri.006G054700, Potri.006G103900, Potri.008G068400, Potri.009G061100, Potri.009G168300, Potri.010G184500, Potri.011G118900, Potri.016G115500, Potri.016G124700, Potri.016G124900
GO:0015711	0.00677052	2.14425	7.24891	15	337	organic anion transport	Potri.001G097300, Potri.001G144300, Potri.002G079400, Potri.004G019900, Potri.004G211900, Potri.005G068900, Potri.005G157300, Potri.005G208500, Potri.007G100100, Potri.009G011100, Potri.013G103500, Potri.017G045200, Potri.017G047800, Potri.017G076800, Potri.T152100
GO:0045491	5.06515e-09	8.88594	1.87138	14	87	xylan metabolic process	Potri.001G068100, Potri.002G197200, Potri.005G141300, Potri.006G131000, Potri.007G047000, Potri.007G107200, Potri.008G069900, Potri.008G073300, Potri.010G184000, Potri.010G187600, Potri.014G040300, Potri.014G122200, Potri.016G119100, Potri.016G125500
GO:0015672	0.00637434	2.22888	6.51757	14	303	monovalent inorganic cation transport	Potri.001G145200, Potri.003G088800, Potri.004G132200, Potri.006G054700, Potri.006G062800, Potri.007G127000, Potri.009G043800, Potri.013G009400, Potri.013G117000, Potri.016G115500, Potri.017G047800, Potri.018G035500, Potri.018G122700, Potri.019G040200
GO:0055076	1.62139e-05	4.54767	3.11897	13	145	transition metal ion homeostasis	Potri.001G246000, Potri.002G069400, Potri.003G074400, Potri.004G016900, Potri.005G190800, Potri.006G103900, Potri.009G061100, Potri.010G184500, Potri.011G118900, Potri.012G130600, Potri.016G115500, Potri.016G124700, Potri.016G124900
GO:0051187	0.000511891	3.13689	4.38807	13	204	cofactor catabolic process	Potri.004G217200, Potri.005G072800, Potri.005G135300, Potri.005G251600, Potri.006G069600, Potri.006G129900, Potri.006G132200, Potri.007G019300, Potri.007G053400, Potri.013G156500, Potri.015G003500, Potri.016G132700, Potri.018G081200
GO:0009267	0.000800257	2.97986	4.60317	13	214	cellular response to starvation	Potri.003G074400, Potri.004G043500, Potri.005G233400, Potri.005G251600, Potri.006G097600, Potri.006G228000, Potri.009G061100, Potri.010G132300, Potri.010G232400, Potri.011G052600, Potri.013G012300, Potri.018G123000, Potri.018G131500
GO:0006066	0.00186198	2.69614	5.05488	13	235	alcohol metabolic process	Potri.001G061100, Potri.001G325200, Potri.002G126100, Potri.004G059600, Potri.004G213500, Potri.008G068400, Potri.010G156300, Potri.011G069600, Potri.011G112400, Potri.014G029100, Potri.015G058400, Potri.015G103800, Potri.017G063500
GO:0031669	0.00329093	2.51358	5.39904	13	251	cellular response to nutrient levels	Potri.003G074400, Potri.004G043500, Potri.005G233400, Potri.005G251600, Potri.006G097600, Potri.006G228000, Potri.009G061100, Potri.010G132300, Potri.010G232400, Potri.011G052600, Potri.013G012300, Potri.018G123000, Potri.018G131500
GO:0046916	5.28342e-07	7.10586	1.93591	12	90	cellular transition metal ion homeostasis	Potri.001G246000, Potri.002G069400, Potri.003G074400, Potri.004G016900, Potri.005G190800, Potri.006G103900, Potri.009G061100, Potri.010G184500, Potri.011G118900, Potri.016G115500, Potri.016G124700, Potri.016G124900
GO:0016036	6.08416e-06	5.48361	2.43064	12	113	cellular response to phosphate starvation	Potri.004G043500, Potri.005G233400, Potri.005G251600, Potri.006G097600, Potri.006G228000, Potri.009G061100, Potri.010G132300, Potri.010G232400, Potri.011G052600, Potri.013G012300, Potri.018G123000, Potri.018G131500
GO:0046434	0.00021351	3.68645	3.48464	12	162	organophosphate catabolic process	Potri.001G061100, Potri.001G325200, Potri.002G007100, Potri.002G214800, Potri.007G015500, Potri.010G055400, Potri.010G156300, Potri.011G165000, Potri.013G012300, Potri.013G060400, Potri.017G063500, Potri.019G032600
GO:0015893	0.000896667	3.10374	4.08692	12	190	drug transport	Potri.004G016600, Potri.005G157300, Potri.006G244300, Potri.007G010200, Potri.008G098800, Potri.008G098900, Potri.009G061100, Potri.011G002600, Potri.013G069200, Potri.014G116000, Potri.017G045200, Potri.017G047800
GO:0009250	0.00117292	3.00195	4.21598	12	196	glucan biosynthetic process	Potri.001G136200, Potri.001G449500, Potri.002G257900, Potri.004G059600, Potri.006G115100, Potri.008G195100, Potri.010G074800, Potri.010G109500, Potri.011G069600, Potri.015G012400, Potri.016G119100, Potri.018G103900
GO:0017001	0.00151628	2.90658	4.34505	12	202	antibiotic catabolic process	Potri.005G072800, Potri.005G135300, Potri.005G251600, Potri.006G069600, Potri.006G129900, Potri.006G132200, Potri.007G019300, Potri.007G053400, Potri.011G151000, Potri.013G156500, Potri.015G003500, Potri.016G132700
GO:0015849	0.00911086	2.28771	5.44206	12	253	organic acid transport	Potri.001G097300, Potri.001G144300, Potri.002G079400, Potri.004G019900, Potri.005G068900, Potri.005G157300, Potri.005G208500, Potri.007G100100, Potri.013G103500, Potri.017G045200, Potri.017G047800, Potri.T152100
GO:0046942	0.00911086	2.28771	5.44206	12	253	carboxylic acid transport	Potri.001G097300, Potri.001G144300, Potri.002G079400, Potri.004G019900, Potri.005G068900, Potri.005G157300, Potri.005G208500, Potri.007G100100, Potri.013G103500, Potri.017G045200, Potri.017G047800, Potri.T152100
GO:0006817	9.39304e-08	9.76419	1.35514	11	63	phosphate ion transport	Potri.001G318500, Potri.002G005500, Potri.004G043500, Potri.005G157300, Potri.010G071500, Potri.010G132300, Potri.010G232400, Potri.011G052600, Potri.017G045200, Potri.017G047800, Potri.018G132000
GO:0042744	0.000498662	3.56523	3.29105	11	153	hydrogen peroxide catabolic process	Potri.005G072800, Potri.005G135300, Potri.005G251600, Potri.006G069600, Potri.006G129900, Potri.006G132200, Potri.007G019300, Potri.007G053400, Potri.013G156500, Potri.015G003500, Potri.016G132700
GO:0042542	0.000526807	3.54018	3.31256	11	154	response to hydrogen peroxide	Potri.002G168700, Potri.005G251600, Potri.006G093500, Potri.006G103900, Potri.010G055400, Potri.010G184500, Potri.012G042200, Potri.013G089200, Potri.014G096200, Potri.016G124700, Potri.016G124900
GO:0044242	0.00204998	2.95782	3.91484	11	182	cellular lipid catabolic process	Potri.001G061100, Potri.001G287400, Potri.001G325200, Potri.002G126100, Potri.004G054600, Potri.004G094600, Potri.009G060500, Potri.011G112400, Potri.013G012300, Potri.014G029100, Potri.017G063500
GO:0042743	0.00406663	2.68887	4.28051	11	199	hydrogen peroxide metabolic process	Potri.005G072800, Potri.005G135300, Potri.005G251600, Potri.006G069600, Potri.006G129900, Potri.006G132200, Potri.007G019300, Potri.007G053400, Potri.013G156500, Potri.015G003500, Potri.016G132700
GO:0045492	1.14591e-07	11.2453	1.09702	10	51	xylan biosynthetic process	Potri.001G068100, Potri.005G141300, Potri.006G131000, Potri.007G047000, Potri.007G107200, Potri.008G069900, Potri.010G187600, Potri.014G040300, Potri.016G119100, Potri.016G125500
GO:0055072	5.28268e-06	6.98007	1.63477	10	76	iron ion homeostasis	Potri.002G069400, Potri.003G074400, Potri.004G016900, Potri.005G190800, Potri.006G103900, Potri.009G061100, Potri.010G184500, Potri.012G130600, Potri.016G124700, Potri.016G124900
GO:0070592	7.15159e-05	5.00323	2.19403	10	102	cell wall polysaccharide biosynthetic process	Potri.001G068100, Potri.005G141300, Potri.006G131000, Potri.007G047000, Potri.007G107200, Potri.008G069900, Potri.010G187600, Potri.014G040300, Potri.016G119100, Potri.016G125500
GO:0044038	9.14428e-05	4.84477	2.25856	10	105	cell wall macromolecule biosynthetic process	Potri.001G068100, Potri.005G141300, Potri.006G131000, Potri.007G047000, Potri.007G107200, Potri.008G069900, Potri.010G187600, Potri.014G040300, Potri.016G119100, Potri.016G125500
GO:0070589	9.14428e-05	4.84477	2.25856	10	105	cellular component macromolecule biosynthetic process	Potri.001G068100, Potri.005G141300, Potri.006G131000, Potri.007G047000, Potri.007G107200, Potri.008G069900, Potri.010G187600, Potri.014G040300, Potri.016G119100, Potri.016G125500
GO:0006855	0.00165077	3.25935	3.24803	10	151	drug transmembrane transport	Potri.004G016600, Potri.005G157300, Potri.007G010200, Potri.008G098800, Potri.008G098900, Potri.009G061100, Potri.011G002600, Potri.013G069200, Potri.017G045200, Potri.017G047800
GO:0002252	0.00726102	2.60823	4.00088	10	186	immune effector process	Potri.001G037000, Potri.001G044500, Potri.002G168200, Potri.003G182200, Potri.006G204300, Potri.006G263600, Potri.010G178800, Potri.014G095500, Potri.016G069400, Potri.016G071600
GO:0072348	2.74417e-07	12.1891	0.924935	9	43	sulfur compound transport	Potri.001G144300, Potri.005G157300, Potri.005G208500, Potri.005G213500, Potri.006G156000, Potri.006G158900, Potri.017G045200, Potri.017G047800, Potri.017G076800
GO:0006879	1.06614e-06	10.1057	1.07551	9	50	cellular iron ion homeostasis	Potri.002G069400, Potri.003G074400, Potri.004G016900, Potri.005G190800, Potri.006G103900, Potri.009G061100, Potri.010G184500, Potri.016G124700, Potri.016G124900
GO:0051235	0.000248314	4.7012	2.08648	9	97	maintenance of location	Potri.002G069400, Potri.004G054600, Potri.005G190800, Potri.006G103900, Potri.006G202200, Potri.008G068400, Potri.010G184500, Potri.016G124700, Potri.016G124900
GO:0030243	0.00278614	3.25342	2.92538	9	136	cellulose metabolic process	Potri.001G098800, Potri.001G136200, Potri.002G257900, Potri.004G059600, Potri.010G074800, Potri.010G178800, Potri.011G069600, Potri.016G119100, Potri.018G103900
GO:0051273	0.00508719	2.95007	3.20501	9	149	beta-glucan metabolic process	Potri.001G098800, Potri.001G136200, Potri.002G257900, Potri.004G059600, Potri.010G074800, Potri.010G178800, Potri.011G069600, Potri.016G119100, Potri.018G103900
GO:1903825	0.00800118	2.73419	3.44162	9	160	organic acid transmembrane transport	Potri.002G079400, Potri.004G019900, Potri.005G068900, Potri.005G157300, Potri.007G100100, Potri.013G103500, Potri.017G045200, Potri.017G047800, Potri.T152100
GO:1905039	0.00800118	2.73419	3.44162	9	160	carboxylic acid transmembrane transport	Potri.002G079400, Potri.004G019900, Potri.005G068900, Potri.005G157300, Potri.007G100100, Potri.013G103500, Potri.017G045200, Potri.017G047800, Potri.T152100
GO:0008272	4.8809e-08	20.4458	0.559263	8	26	sulfate transport	Potri.001G144300, Potri.005G157300, Potri.005G208500, Potri.005G213500, Potri.006G156000, Potri.006G158900, Potri.017G045200, Potri.017G047800
GO:0098661	2.5143e-05	7.65974	1.20457	8	56	inorganic anion transmembrane transport	Potri.004G043500, Potri.005G157300, Potri.006G156000, Potri.006G158900, Potri.011G052600, Potri.017G045200, Potri.017G047800, Potri.018G132000
GO:0006006	0.000299584	5.17457	1.6993	8	79	glucose metabolic process	Potri.002G007100, Potri.002G069000, Potri.002G214800, Potri.007G015500, Potri.010G055400, Potri.010G109500, Potri.011G165000, Potri.016G108900
GO:0055081	0.00042022	4.89796	1.78534	8	83	anion homeostasis	Potri.001G061100, Potri.001G325200, Potri.004G043500, Potri.011G052600, Potri.012G042200, Potri.016G043100, Potri.016G115500, Potri.017G063500
GO:0006857	0.00328926	3.46207	2.45215	8	114	oligopeptide transport	Potri.001G013400, Potri.001G145200, Potri.003G088800, Potri.004G068500, Potri.008G045100, Potri.012G024700, Potri.016G103500, Potri.017G076800
GO:0019751	0.00347019	3.4296	2.47366	8	115	polyol metabolic process	Potri.001G061100, Potri.001G325200, Potri.004G213500, Potri.008G068400, Potri.010G156300, Potri.015G058400, Potri.015G103800, Potri.017G063500
GO:0000041	0.00721923	3.00647	2.79632	8	130	transition metal ion transport	Potri.001G246000, Potri.006G006600, Potri.006G103900, Potri.010G005300, Potri.010G184500, Potri.016G124700, Potri.016G124900, Potri.016G125200
GO:0015740	1.00232e-05	11.0838	0.774364	7	36	C4-dicarboxylate transport	Potri.001G097300, Potri.001G144300, Potri.005G157300, Potri.005G208500, Potri.013G103500, Potri.017G045200, Potri.017G047800
GO:0055062	1.00232e-05	11.0838	0.774364	7	36	phosphate ion homeostasis	Potri.001G061100, Potri.001G325200, Potri.004G043500, Potri.011G052600, Potri.012G042200, Potri.016G115500, Potri.017G063500
GO:0072506	1.00232e-05	11.0838	0.774364	7	36	trivalent inorganic anion homeostasis	Potri.001G061100, Potri.001G325200, Potri.004G043500, Potri.011G052600, Potri.012G042200, Potri.016G115500, Potri.017G063500
GO:0072505	1.74636e-05	10.0437	0.838895	7	39	divalent inorganic anion homeostasis	Potri.001G061100, Potri.001G325200, Potri.004G043500, Potri.011G052600, Potri.012G042200, Potri.016G115500, Potri.017G063500
GO:0055083	2.07772e-05	9.73903	0.860405	7	40	monovalent inorganic anion homeostasis	Potri.001G061100, Potri.001G325200, Potri.004G043500, Potri.011G052600, Potri.012G042200, Potri.016G115500, Potri.017G063500
GO:0006835	7.07075e-05	7.83671	1.03249	7	48	dicarboxylic acid transport	Potri.001G097300, Potri.001G144300, Potri.005G157300, Potri.005G208500, Potri.013G103500, Potri.017G045200, Potri.017G047800
GO:0051651	0.000119279	7.13919	1.11853	7	52	maintenance of location in cell	Potri.002G069400, Potri.005G190800, Potri.006G103900, Potri.006G202200, Potri.010G184500, Potri.016G124700, Potri.016G124900
GO:2000652	0.000329222	5.9476	1.31212	7	61	regulation of secondary cell wall biogenesis	Potri.001G112200, Potri.001G142200, Potri.002G111700, Potri.006G114400, Potri.011G058400, Potri.016G144100, Potri.017G016700
GO:0010039	0.00135086	4.58578	1.65628	7	77	response to iron ion	Potri.006G103900, Potri.009G061100, Potri.010G178800, Potri.010G184500, Potri.012G024700, Potri.016G124700, Potri.016G124900
GO:1903338	0.00558834	3.4867	2.1295	7	99	regulation of cell wall organization or biogenesis	Potri.001G112200, Potri.001G142200, Potri.002G111700, Potri.006G114400, Potri.011G058400, Potri.016G144100, Potri.017G016700
GO:0030244	0.00691461	3.34099	2.21554	7	103	cellulose biosynthetic process	Potri.001G136200, Potri.002G257900, Potri.004G059600, Potri.010G074800, Potri.011G069600, Potri.016G119100, Potri.018G103900
GO:0006096	0.00805278	3.23943	2.28007	7	106	glycolytic process	Potri.002G007100, Potri.002G214800, Potri.007G015500, Potri.010G055400, Potri.011G165000, Potri.013G060400, Potri.019G032600
GO:0006757	0.00805278	3.23943	2.28007	7	106	ATP generation from ADP	Potri.002G007100, Potri.002G214800, Potri.007G015500, Potri.010G055400, Potri.011G165000, Potri.013G060400, Potri.019G032600
GO:0042866	0.00846117	3.20693	2.30158	7	107	pyruvate biosynthetic process	Potri.002G007100, Potri.002G214800, Potri.007G015500, Potri.010G055400, Potri.011G165000, Potri.013G060400, Potri.019G032600
GO:0005982	0.00977768	3.11323	2.36611	7	110	starch metabolic process	Potri.001G449500, Potri.002G069000, Potri.003G085500, Potri.006G115100, Potri.007G107200, Potri.008G195100, Potri.015G012400
GO:0006880	6.45691e-07	27.5272	0.344162	6	16	intracellular sequestering of iron ion	Potri.002G069400, Potri.005G190800, Potri.006G103900, Potri.010G184500, Potri.016G124700, Potri.016G124900
GO:0097577	5.38851e-06	17.2012	0.473223	6	22	sequestering of iron ion	Potri.002G069400, Potri.005G190800, Potri.006G103900, Potri.010G184500, Potri.016G124700, Potri.016G124900
GO:0051238	1.54518e-05	13.7592	0.559263	6	26	sequestering of metal ion	Potri.002G069400, Potri.005G190800, Potri.006G103900, Potri.010G184500, Potri.016G124700, Potri.016G124900
GO:0035435	1.95062e-05	13.1036	0.580773	6	27	phosphate ion transmembrane transport	Potri.004G043500, Potri.005G157300, Potri.011G052600, Potri.017G045200, Potri.017G047800, Potri.018G132000
GO:0015743	3.70385e-05	11.4645	0.645304	6	30	malate transport	Potri.001G097300, Potri.001G144300, Potri.005G157300, Potri.005G208500, Potri.017G045200, Potri.017G047800
GO:0009833	0.000551485	6.54734	1.03249	6	48	plant-type primary cell wall biogenesis	Potri.001G136200, Potri.002G257900, Potri.004G059600, Potri.010G074800, Potri.011G069600, Potri.018G103900
GO:0010411	0.00758763	3.71222	1.72081	6	80	xyloglucan metabolic process	Potri.002G060500, Potri.002G236200, Potri.006G071200, Potri.008G138400, Potri.018G094900, Potri.018G095200
GO:1901264	0.00903315	3.56724	1.78534	6	83	carbohydrate derivative transport	Potri.004G019900, Potri.004G211900, Potri.006G068100, Potri.009G011100, Potri.011G041200, Potri.017G076800
GO:0006826	0.000484981	8.80525	0.666814	5	31	iron ion transport	Potri.006G103900, Potri.010G184500, Potri.016G124700, Potri.016G124900, Potri.016G125200
GO:0006094	0.00222289	6.02231	0.924935	5	43	gluconeogenesis	Potri.002G069000, Potri.007G015500, Potri.010G055400, Potri.011G165000, Potri.016G108900
GO:0015977	0.00272384	5.72083	0.967956	5	45	carbon fixation	Potri.002G007100, Potri.002G214800, Potri.008G114200, Potri.014G120700, Potri.016G108900
GO:0019319	0.00396296	5.20008	1.054	5	49	hexose biosynthetic process	Potri.002G069000, Potri.007G015500, Potri.010G055400, Potri.011G165000, Potri.016G108900
GO:0009226	0.0051247	4.86769	1.11853	5	52	nucleotide-sugar biosynthetic process	Potri.001G237200, Potri.003G074700, Potri.004G118600, Potri.008G094300, Potri.010G185800
GO:0030643	7.05385e-06	61.0049	0.150571	4	7	cellular phosphate ion homeostasis	Potri.001G061100, Potri.001G325200, Potri.012G042200, Potri.017G063500
GO:0072501	7.05385e-06	61.0049	0.150571	4	7	cellular divalent inorganic anion homeostasis	Potri.001G061100, Potri.001G325200, Potri.012G042200, Potri.017G063500
GO:0072502	7.05385e-06	61.0049	0.150571	4	7	cellular trivalent inorganic anion homeostasis	Potri.001G061100, Potri.001G325200, Potri.012G042200, Potri.017G063500
GO:0030002	1.38668e-05	45.7522	0.172081	4	8	cellular anion homeostasis	Potri.001G061100, Potri.001G325200, Potri.012G042200, Potri.017G063500
GO:0030320	1.38668e-05	45.7522	0.172081	4	8	cellular monovalent inorganic anion homeostasis	Potri.001G061100, Potri.001G325200, Potri.012G042200, Potri.017G063500
GO:0034059	2.45344e-05	36.6006	0.193591	4	9	response to anoxia	Potri.002G201600, Potri.014G120700, Potri.014G126100, Potri.016G120100
GO:0009395	0.000404008	14.0735	0.365672	4	17	phospholipid catabolic process	Potri.001G061100, Potri.001G325200, Potri.013G012300, Potri.017G063500
GO:0046503	0.000781358	11.4336	0.430202	4	20	glycerolipid catabolic process	Potri.001G061100, Potri.001G325200, Potri.004G054600, Potri.017G063500
GO:0010413	0.000948883	10.7607	0.451713	4	21	glucuronoxylan metabolic process	Potri.001G068100, Potri.006G131000, Potri.007G107200, Potri.014G040300
GO:0010417	0.000948883	10.7607	0.451713	4	21	glucuronoxylan biosynthetic process	Potri.001G068100, Potri.006G131000, Potri.007G107200, Potri.014G040300
GO:0005977	0.00372876	7.03381	0.645304	4	30	glycogen metabolic process	Potri.006G115100, Potri.008G195100, Potri.010G109500, Potri.010G160200
GO:0006112	0.00372876	7.03381	0.645304	4	30	energy reserve metabolic process	Potri.006G115100, Potri.008G195100, Potri.010G109500, Potri.010G160200
GO:0046475	3.90018e-05	137.068	0.0860405	3	4	glycerophospholipid catabolic process	Potri.001G061100, Potri.001G325200, Potri.017G063500
GO:1905582	0.000325117	34.2636	0.150571	3	7	response to mannose	Potri.001G148700, Potri.006G139200, Potri.018G146800
GO:0015709	0.000511867	27.41	0.172081	3	8	thiosulfate transport	Potri.005G157300, Potri.017G045200, Potri.017G047800
GO:0071422	0.000511867	27.41	0.172081	3	8	succinate transmembrane transport	Potri.005G157300, Potri.017G045200, Potri.017G047800
GO:0015744	0.000755533	22.8409	0.193591	3	9	succinate transport	Potri.005G157300, Potri.017G045200, Potri.017G047800
GO:0015729	0.00188564	15.2258	0.258121	3	12	oxaloacetate transport	Potri.005G157300, Potri.017G045200, Potri.017G047800
GO:0035264	0.00241234	13.7028	0.279632	3	13	multicellular organism growth	Potri.002G119300, Potri.009G089400, Potri.014G017300
GO:0071423	0.00241234	13.7028	0.279632	3	13	malate transmembrane transport	Potri.005G157300, Potri.017G045200, Potri.017G047800
GO:0005978	0.00371688	11.4183	0.322652	3	15	glycogen biosynthetic process	Potri.006G115100, Potri.008G195100, Potri.010G109500
GO:0030026	0.00538026	9.78645	0.365672	3	17	cellular manganese ion homeostasis	Potri.002G069400, Potri.005G190800, Potri.016G115500
GO:0050691	0.00538026	9.78645	0.365672	3	17	regulation of defense response to virus by host	Potri.001G044500, Potri.003G182200, Potri.006G263600
GO:0110126	0.00635419	9.13373	0.387182	3	18	phloem loading	Potri.005G068900, Potri.007G100100, Potri.017G076800
GO:0015800	0.00742638	8.56259	0.408692	3	19	acidic amino acid transport	Potri.005G068900, Potri.007G100100, Potri.013G103500
GO:0009228	0.00859903	8.05865	0.430202	3	20	thiamine biosynthetic process	Potri.001G053900, Potri.004G020500, Potri.011G025200
GO:0042724	0.00859903	8.05865	0.430202	3	20	thiamine-containing compound biosynthetic process	Potri.001G053900, Potri.004G020500, Potri.011G025200
GO:0010117	0.00987406	7.6107	0.451713	3	21	photoprotection	Potri.002G119300, Potri.009G089400, Potri.014G017300
GO:0010046	0.000462022	Inf	0.0430202	2	2	response to mycotoxin	Potri.002G168200, Potri.014G095500
GO:0018117	0.000462022	Inf	0.0430202	2	2	protein adenylylation	Potri.002G168200, Potri.014G095500
GO:0018175	0.000462022	Inf	0.0430202	2	2	protein nucleotidylation	Potri.002G168200, Potri.014G095500
GO:1900030	0.000462022	Inf	0.0430202	2	2	regulation of pectin biosynthetic process	Potri.004G211900, Potri.009G011100
GO:1903795	0.000462022	Inf	0.0430202	2	2	regulation of inorganic anion transmembrane transport	Potri.004G043500, Potri.011G052600
GO:2000185	0.000462022	Inf	0.0430202	2	2	regulation of phosphate transmembrane transport	Potri.004G043500, Potri.011G052600
GO:0046505	0.00136625	91.2441	0.0645304	2	3	sulfolipid metabolic process	Potri.006G097600, Potri.006G228000
GO:0046506	0.00136625	91.2441	0.0645304	2	3	sulfolipid biosynthetic process	Potri.006G097600, Potri.006G228000
GO:0006023	0.00269349	45.6206	0.0860405	2	4	aminoglycan biosynthetic process	Potri.004G118600, Potri.008G094300
GO:0006024	0.00269349	45.6206	0.0860405	2	4	glycosaminoglycan biosynthetic process	Potri.004G118600, Potri.008G094300
GO:0006065	0.00269349	45.6206	0.0860405	2	4	UDP-glucuronate biosynthetic process	Potri.004G118600, Potri.008G094300
GO:0010966	0.00269349	45.6206	0.0860405	2	4	regulation of phosphate transport	Potri.004G043500, Potri.011G052600
GO:0015790	0.00269349	45.6206	0.0860405	2	4	UDP-xylose transmembrane transport	Potri.004G211900, Potri.009G011100
GO:0030203	0.00269349	45.6206	0.0860405	2	4	glycosaminoglycan metabolic process	Potri.004G118600, Potri.008G094300
GO:0018131	0.00442519	30.4127	0.107551	2	5	oxazole or thiazole biosynthetic process	Potri.004G020500, Potri.011G025200
GO:0046398	0.00442519	30.4127	0.107551	2	5	UDP-glucuronate metabolic process	Potri.004G118600, Potri.008G094300
GO:0046484	0.00442519	30.4127	0.107551	2	5	oxazole or thiazole metabolic process	Potri.004G020500, Potri.011G025200
GO:0010447	0.00654338	22.8088	0.129061	2	6	response to acidic pH	Potri.008G045100, Potri.019G085400
GO:1990937	0.00654338	22.8088	0.129061	2	6	xylan acetylation	Potri.008G073300, Potri.010G184000

## Sheet: Stem-WT-OX-down
GOBPID	Pvalue	OddsRatio	ExpCount	Count	Size	Term	Genes
GO:0065007	3.02496e-07	1.47174	230.871	295	9747	biological regulation	Potri.001G006600, Potri.001G009600, Potri.001G017500, Potri.001G020900, Potri.001G058200, Potri.001G063300, Potri.001G070500, Potri.001G079900, Potri.001G093700, Potri.001G094800, Potri.001G109400, Potri.001G114000, Potri.001G118800, Potri.001G120200, Potri.001G127900, Potri.001G132600, Potri.001G139400, Potri.001G177100, Potri.001G202100, Potri.001G229700, Potri.001G254100, Potri.001G264000, Pot…
GO:0050789	5.28533e-08	1.52437	203.726	270	8601	regulation of biological process	Potri.001G009600, Potri.001G017500, Potri.001G058200, Potri.001G063300, Potri.001G070500, Potri.001G079900, Potri.001G093700, Potri.001G094800, Potri.001G109400, Potri.001G114000, Potri.001G118800, Potri.001G120200, Potri.001G132600, Potri.001G139400, Potri.001G177100, Potri.001G202100, Potri.001G229700, Potri.001G254100, Potri.001G264000, Potri.001G266000, Potri.001G272000, Potri.001G301800, Pot…
GO:0050794	2.87871e-09	1.60643	178.879	249	7552	regulation of cellular process	Potri.001G009600, Potri.001G017500, Potri.001G058200, Potri.001G063300, Potri.001G070500, Potri.001G079900, Potri.001G093700, Potri.001G094800, Potri.001G109400, Potri.001G114000, Potri.001G118800, Potri.001G132600, Potri.001G139400, Potri.001G177100, Potri.001G202100, Potri.001G229700, Potri.001G254100, Potri.001G264000, Potri.001G266000, Potri.001G272000, Potri.001G301800, Potri.001G325800, Pot…
GO:0032502	2.45969e-06	1.49532	143.113	194	6042	developmental process	Potri.001G009600, Potri.001G020900, Potri.001G058200, Potri.001G058600, Potri.001G070500, Potri.001G079900, Potri.001G082600, Potri.001G094800, Potri.001G114000, Potri.001G118800, Potri.001G120200, Potri.001G132600, Potri.001G177100, Potri.001G200800, Potri.001G202100, Potri.001G263700, Potri.001G266000, Potri.001G301800, Potri.001G325800, Potri.001G352400, Potri.001G376200, Potri.001G467300, Pot…
GO:0048856	2.20167e-06	1.50825	135.77	186	5732	anatomical structure development	Potri.001G009600, Potri.001G020900, Potri.001G058200, Potri.001G058600, Potri.001G070500, Potri.001G079900, Potri.001G082600, Potri.001G094800, Potri.001G114000, Potri.001G120200, Potri.001G132600, Potri.001G177100, Potri.001G200800, Potri.001G202100, Potri.001G263700, Potri.001G266000, Potri.001G301800, Potri.001G325800, Potri.001G376200, Potri.001G467300, Potri.002G003400, Potri.002G044800, Pot…
GO:0019222	1.3879e-08	1.66868	117.816	176	4974	regulation of metabolic process	Potri.001G009600, Potri.001G058200, Potri.001G079900, Potri.001G093700, Potri.001G094800, Potri.001G109400, Potri.001G114000, Potri.001G118800, Potri.001G132600, Potri.001G139400, Potri.001G177100, Potri.001G229700, Potri.001G266000, Potri.001G272000, Potri.001G301800, Potri.001G325800, Potri.001G350600, Potri.001G352400, Potri.001G358100, Potri.001G415800, Potri.002G010000, Potri.002G030900, Pot…
GO:0032501	0.000256375	1.37545	133.473	171	5635	multicellular organismal process	Potri.001G009600, Potri.001G020900, Potri.001G058200, Potri.001G058600, Potri.001G070500, Potri.001G079900, Potri.001G094800, Potri.001G114000, Potri.001G120200, Potri.001G132600, Potri.001G177100, Potri.001G200800, Potri.001G202100, Potri.001G263700, Potri.001G266000, Potri.001G301800, Potri.001G325800, Potri.001G376200, Potri.001G467300, Potri.002G044800, Potri.002G046400, Potri.002G057000, Pot…
GO:0031323	3.19149e-10	1.78813	107.133	170	4523	regulation of cellular metabolic process	Potri.001G009600, Potri.001G058200, Potri.001G079900, Potri.001G093700, Potri.001G094800, Potri.001G109400, Potri.001G114000, Potri.001G118800, Potri.001G132600, Potri.001G139400, Potri.001G177100, Potri.001G229700, Potri.001G266000, Potri.001G272000, Potri.001G301800, Potri.001G325800, Potri.001G350600, Potri.001G352400, Potri.001G358100, Potri.001G415800, Potri.002G010000, Potri.002G030900, Pot…
GO:0071840	4.74753e-06	1.50843	122.364	169	5166	cellular component organization or biogenesis	Potri.001G009600, Potri.001G070500, Potri.001G074000, Potri.001G082600, Potri.001G084000, Potri.001G118800, Potri.001G147500, Potri.001G162500, Potri.001G162600, Potri.001G177100, Potri.001G202100, Potri.001G251000, Potri.001G264000, Potri.001G272000, Potri.001G301800, Potri.001G358100, Potri.002G003400, Potri.002G010000, Potri.002G021800, Potri.002G044800, Potri.002G046400, Potri.002G046700, Pot…
GO:0060255	3.69321e-10	1.78918	105.689	168	4462	regulation of macromolecule metabolic process	Potri.001G009600, Potri.001G058200, Potri.001G079900, Potri.001G093700, Potri.001G094800, Potri.001G109400, Potri.001G114000, Potri.001G118800, Potri.001G132600, Potri.001G139400, Potri.001G177100, Potri.001G229700, Potri.001G266000, Potri.001G272000, Potri.001G301800, Potri.001G325800, Potri.001G352400, Potri.001G358100, Potri.001G415800, Potri.002G010000, Potri.002G030900, Potri.002G035200, Pot…
GO:0080090	1.00773e-10	1.82868	103.107	167	4353	regulation of primary metabolic process	Potri.001G009600, Potri.001G058200, Potri.001G079900, Potri.001G093700, Potri.001G094800, Potri.001G109400, Potri.001G114000, Potri.001G118800, Potri.001G132600, Potri.001G139400, Potri.001G177100, Potri.001G229700, Potri.001G266000, Potri.001G272000, Potri.001G301800, Potri.001G325800, Potri.001G352400, Potri.001G358100, Potri.001G415800, Potri.002G010000, Potri.002G030900, Potri.002G035200, Pot…
GO:0009059	0.000144418	1.39947	128.356	167	5419	macromolecule biosynthetic process	Potri.001G005000, Potri.001G009600, Potri.001G058200, Potri.001G070500, Potri.001G074000, Potri.001G079900, Potri.001G093700, Potri.001G094800, Potri.001G109400, Potri.001G114000, Potri.001G118800, Potri.001G132600, Potri.001G229700, Potri.001G266000, Potri.001G325800, Potri.001G352400, Potri.001G358100, Potri.001G415800, Potri.001G470800, Potri.002G030900, Potri.002G035200, Potri.002G042000, Pot…
GO:0051171	1.51962e-11	1.88821	99.0564	165	4182	regulation of nitrogen compound metabolic process	Potri.001G009600, Potri.001G058200, Potri.001G079900, Potri.001G093700, Potri.001G094800, Potri.001G109400, Potri.001G114000, Potri.001G118800, Potri.001G132600, Potri.001G139400, Potri.001G177100, Potri.001G229700, Potri.001G266000, Potri.001G272000, Potri.001G301800, Potri.001G325800, Potri.001G352400, Potri.001G358100, Potri.001G415800, Potri.002G010000, Potri.002G030900, Potri.002G035200, Pot…
GO:0007275	7.97602e-06	1.49793	119.924	165	5063	multicellular organism development	Potri.001G009600, Potri.001G020900, Potri.001G058200, Potri.001G058600, Potri.001G070500, Potri.001G079900, Potri.001G094800, Potri.001G114000, Potri.001G120200, Potri.001G132600, Potri.001G177100, Potri.001G200800, Potri.001G202100, Potri.001G263700, Potri.001G266000, Potri.001G301800, Potri.001G325800, Potri.001G376200, Potri.001G467300, Potri.002G044800, Potri.002G046400, Potri.002G057000, Pot…
GO:0034645	0.000194702	1.39245	126.414	164	5337	cellular macromolecule biosynthetic process	Potri.001G005000, Potri.001G009600, Potri.001G058200, Potri.001G070500, Potri.001G074000, Potri.001G079900, Potri.001G093700, Potri.001G094800, Potri.001G109400, Potri.001G114000, Potri.001G118800, Potri.001G132600, Potri.001G229700, Potri.001G266000, Potri.001G325800, Potri.001G352400, Potri.001G358100, Potri.001G415800, Potri.001G470800, Potri.002G030900, Potri.002G035200, Potri.002G042000, Pot…
GO:0090304	0.00403762	1.27959	134.42	163	5675	nucleic acid metabolic process	Potri.001G005000, Potri.001G009600, Potri.001G058200, Potri.001G070500, Potri.001G074000, Potri.001G079900, Potri.001G093700, Potri.001G094800, Potri.001G109400, Potri.001G114000, Potri.001G118800, Potri.001G132600, Potri.001G229700, Potri.001G251000, Potri.001G264000, Potri.001G266000, Potri.001G325800, Potri.001G352400, Potri.001G358100, Potri.001G415800, Potri.002G030900, Potri.002G035200, Pot…
GO:0016043	1.26783e-07	1.6322	109.573	162	4626	cellular component organization	Potri.001G009600, Potri.001G070500, Potri.001G074000, Potri.001G082600, Potri.001G084000, Potri.001G147500, Potri.001G162500, Potri.001G162600, Potri.001G177100, Potri.001G202100, Potri.001G251000, Potri.001G264000, Potri.001G272000, Potri.001G301800, Potri.001G358100, Potri.002G003400, Potri.002G010000, Potri.002G021800, Potri.002G044800, Potri.002G046400, Potri.002G046700, Potri.002G057000, Pot…
GO:0044271	0.0041793	1.28619	125.277	153	5289	cellular nitrogen compound biosynthetic process	Potri.001G005000, Potri.001G009600, Potri.001G058200, Potri.001G079900, Potri.001G093700, Potri.001G094800, Potri.001G109400, Potri.001G114000, Potri.001G118800, Potri.001G132600, Potri.001G229700, Potri.001G240300, Potri.001G266000, Potri.001G325800, Potri.001G352400, Potri.001G358100, Potri.001G415800, Potri.001G470800, Potri.002G030900, Potri.002G035200, Potri.002G042000, Potri.002G046400, Pot…
GO:1901362	0.000319323	1.39374	113.292	148	4783	organic cyclic compound biosynthetic process	Potri.001G009600, Potri.001G058200, Potri.001G079900, Potri.001G093700, Potri.001G094800, Potri.001G109400, Potri.001G114000, Potri.001G118800, Potri.001G132600, Potri.001G229700, Potri.001G240300, Potri.001G263700, Potri.001G266000, Potri.001G307200, Potri.001G325800, Potri.001G352400, Potri.001G358100, Potri.001G415800, Potri.002G030900, Potri.002G035200, Potri.002G042000, Potri.002G046400, Pot…
GO:0019438	6.36182e-05	1.45796	106.802	145	4509	aromatic compound biosynthetic process	Potri.001G009600, Potri.001G058200, Potri.001G079900, Potri.001G093700, Potri.001G094800, Potri.001G109400, Potri.001G114000, Potri.001G118800, Potri.001G132600, Potri.001G229700, Potri.001G240300, Potri.001G266000, Potri.001G307200, Potri.001G325800, Potri.001G352400, Potri.001G358100, Potri.001G415800, Potri.002G030900, Potri.002G035200, Potri.002G042000, Potri.002G046400, Potri.002G057000, Pot…
GO:0018130	0.00017654	1.43241	102.065	137	4309	heterocycle biosynthetic process	Potri.001G009600, Potri.001G058200, Potri.001G079900, Potri.001G093700, Potri.001G094800, Potri.001G109400, Potri.001G114000, Potri.001G118800, Potri.001G132600, Potri.001G229700, Potri.001G240300, Potri.001G266000, Potri.001G325800, Potri.001G352400, Potri.001G358100, Potri.001G415800, Potri.002G030900, Potri.002G035200, Potri.002G042000, Potri.002G046400, Potri.002G057000, Potri.002G065600, Pot…
GO:0034654	7.97743e-06	1.55703	92.1873	133	3892	nucleobase-containing compound biosynthetic process	Potri.001G009600, Potri.001G058200, Potri.001G079900, Potri.001G093700, Potri.001G094800, Potri.001G109400, Potri.001G114000, Potri.001G118800, Potri.001G132600, Potri.001G229700, Potri.001G240300, Potri.001G266000, Potri.001G325800, Potri.001G352400, Potri.001G358100, Potri.001G415800, Potri.002G030900, Potri.002G035200, Potri.002G042000, Potri.002G046400, Potri.002G057000, Potri.002G065600, Pot…
GO:0009889	8.39652e-06	1.55976	90.5767	131	3824	regulation of biosynthetic process	Potri.001G009600, Potri.001G058200, Potri.001G079900, Potri.001G093700, Potri.001G094800, Potri.001G109400, Potri.001G114000, Potri.001G118800, Potri.001G132600, Potri.001G229700, Potri.001G266000, Potri.001G325800, Potri.001G352400, Potri.001G358100, Potri.001G415800, Potri.002G030900, Potri.002G035200, Potri.002G042000, Potri.002G046400, Potri.002G057000, Potri.002G065600, Potri.002G133500, Pot…
GO:0010468	5.53612e-05	1.49014	93.3954	130	3943	regulation of gene expression	Potri.001G009600, Potri.001G058200, Potri.001G079900, Potri.001G093700, Potri.001G094800, Potri.001G109400, Potri.001G114000, Potri.001G118800, Potri.001G132600, Potri.001G229700, Potri.001G266000, Potri.001G325800, Potri.001G352400, Potri.001G358100, Potri.001G415800, Potri.002G030900, Potri.002G035200, Potri.002G042000, Potri.002G046400, Potri.002G057000, Potri.002G065600, Potri.002G111600, Pot…
GO:0031326	1.00409e-05	1.55778	89.2029	129	3766	regulation of cellular biosynthetic process	Potri.001G009600, Potri.001G058200, Potri.001G079900, Potri.001G093700, Potri.001G094800, Potri.001G109400, Potri.001G114000, Potri.001G118800, Potri.001G132600, Potri.001G229700, Potri.001G266000, Potri.001G325800, Potri.001G352400, Potri.001G358100, Potri.001G415800, Potri.002G030900, Potri.002G035200, Potri.002G042000, Potri.002G046400, Potri.002G057000, Potri.002G065600, Potri.002G133500, Pot…
GO:0019219	8.82502e-07	1.65383	83.3523	127	3519	regulation of nucleobase-containing compound metabolic process	Potri.001G009600, Potri.001G058200, Potri.001G079900, Potri.001G093700, Potri.001G094800, Potri.001G109400, Potri.001G114000, Potri.001G118800, Potri.001G132600, Potri.001G229700, Potri.001G266000, Potri.001G325800, Potri.001G352400, Potri.001G358100, Potri.001G415800, Potri.002G030900, Potri.002G035200, Potri.002G042000, Potri.002G046400, Potri.002G057000, Potri.002G065600, Potri.002G133500, Pot…
GO:2000112	1.65282e-06	1.63058	84.3708	127	3562	regulation of cellular macromolecule biosynthetic process	Potri.001G009600, Potri.001G058200, Potri.001G079900, Potri.001G093700, Potri.001G094800, Potri.001G109400, Potri.001G114000, Potri.001G118800, Potri.001G132600, Potri.001G229700, Potri.001G266000, Potri.001G325800, Potri.001G352400, Potri.001G358100, Potri.001G415800, Potri.002G030900, Potri.002G035200, Potri.002G042000, Potri.002G046400, Potri.002G057000, Potri.002G065600, Potri.002G133500, Pot…
GO:0010556	1.99009e-06	1.62366	84.6788	127	3575	regulation of macromolecule biosynthetic process	Potri.001G009600, Potri.001G058200, Potri.001G079900, Potri.001G093700, Potri.001G094800, Potri.001G109400, Potri.001G114000, Potri.001G118800, Potri.001G132600, Potri.001G229700, Potri.001G266000, Potri.001G325800, Potri.001G352400, Potri.001G358100, Potri.001G415800, Potri.002G030900, Potri.002G035200, Potri.002G042000, Potri.002G046400, Potri.002G057000, Potri.002G065600, Potri.002G133500, Pot…
GO:0032774	9.08293e-07	1.66186	80.9126	124	3416	RNA biosynthetic process	Potri.001G009600, Potri.001G058200, Potri.001G079900, Potri.001G093700, Potri.001G094800, Potri.001G109400, Potri.001G114000, Potri.001G118800, Potri.001G132600, Potri.001G229700, Potri.001G266000, Potri.001G325800, Potri.001G352400, Potri.001G358100, Potri.001G415800, Potri.002G030900, Potri.002G035200, Potri.002G042000, Potri.002G046400, Potri.002G057000, Potri.002G065600, Potri.002G133500, Pot…
GO:0006351	1.22377e-06	1.6537	80.5573	123	3401	transcription, DNA-templated	Potri.001G009600, Potri.001G058200, Potri.001G079900, Potri.001G093700, Potri.001G094800, Potri.001G109400, Potri.001G114000, Potri.001G118800, Potri.001G132600, Potri.001G229700, Potri.001G266000, Potri.001G325800, Potri.001G352400, Potri.001G358100, Potri.001G415800, Potri.002G030900, Potri.002G035200, Potri.002G042000, Potri.002G046400, Potri.002G057000, Potri.002G065600, Potri.002G133500, Pot…
GO:0097659	1.27955e-06	1.652	80.6284	123	3404	nucleic acid-templated transcription	Potri.001G009600, Potri.001G058200, Potri.001G079900, Potri.001G093700, Potri.001G094800, Potri.001G109400, Potri.001G114000, Potri.001G118800, Potri.001G132600, Potri.001G229700, Potri.001G266000, Potri.001G325800, Potri.001G352400, Potri.001G358100, Potri.001G415800, Potri.002G030900, Potri.002G035200, Potri.002G042000, Potri.002G046400, Potri.002G057000, Potri.002G065600, Potri.002G133500, Pot…
GO:0006355	1.50516e-07	1.73596	76.578	122	3233	regulation of transcription, DNA-templated	Potri.001G009600, Potri.001G058200, Potri.001G079900, Potri.001G093700, Potri.001G094800, Potri.001G109400, Potri.001G114000, Potri.001G118800, Potri.001G132600, Potri.001G229700, Potri.001G266000, Potri.001G325800, Potri.001G352400, Potri.001G358100, Potri.001G415800, Potri.002G030900, Potri.002G035200, Potri.002G042000, Potri.002G046400, Potri.002G057000, Potri.002G065600, Potri.002G133500, Pot…
GO:1903506	1.58179e-07	1.73411	76.6491	122	3236	regulation of nucleic acid-templated transcription	Potri.001G009600, Potri.001G058200, Potri.001G079900, Potri.001G093700, Potri.001G094800, Potri.001G109400, Potri.001G114000, Potri.001G118800, Potri.001G132600, Potri.001G229700, Potri.001G266000, Potri.001G325800, Potri.001G352400, Potri.001G358100, Potri.001G415800, Potri.002G030900, Potri.002G035200, Potri.002G042000, Potri.002G046400, Potri.002G057000, Potri.002G065600, Potri.002G133500, Pot…
GO:2001141	1.58179e-07	1.73411	76.6491	122	3236	regulation of RNA biosynthetic process	Potri.001G009600, Potri.001G058200, Potri.001G079900, Potri.001G093700, Potri.001G094800, Potri.001G109400, Potri.001G114000, Potri.001G118800, Potri.001G132600, Potri.001G229700, Potri.001G266000, Potri.001G325800, Potri.001G352400, Potri.001G358100, Potri.001G415800, Potri.002G030900, Potri.002G035200, Potri.002G042000, Potri.002G046400, Potri.002G057000, Potri.002G065600, Potri.002G133500, Pot…
GO:0051252	1.27875e-06	1.65513	79.7994	122	3369	regulation of RNA metabolic process	Potri.001G009600, Potri.001G058200, Potri.001G079900, Potri.001G093700, Potri.001G094800, Potri.001G109400, Potri.001G114000, Potri.001G118800, Potri.001G132600, Potri.001G229700, Potri.001G266000, Potri.001G325800, Potri.001G352400, Potri.001G358100, Potri.001G415800, Potri.002G030900, Potri.002G035200, Potri.002G042000, Potri.002G046400, Potri.002G057000, Potri.002G065600, Potri.002G133500, Pot…
GO:0048731	0.00139277	1.38489	85.8157	113	3623	system development	Potri.001G009600, Potri.001G020900, Potri.001G058200, Potri.001G058600, Potri.001G070500, Potri.001G079900, Potri.001G094800, Potri.001G114000, Potri.001G120200, Potri.001G132600, Potri.001G202100, Potri.001G263700, Potri.001G266000, Potri.001G301800, Potri.001G325800, Potri.001G467300, Potri.002G044800, Potri.002G046400, Potri.002G102900, Potri.002G111600, Potri.002G114000, Potri.002G142200, Pot…
GO:0022414	0.00813496	1.31836	78.0703	99	3296	reproductive process	Potri.001G009600, Potri.001G058200, Potri.001G058600, Potri.001G094800, Potri.001G120200, Potri.001G263700, Potri.001G264000, Potri.001G266000, Potri.001G301800, Potri.001G325800, Potri.002G018800, Potri.002G044800, Potri.002G046400, Potri.002G057000, Potri.002G102900, Potri.002G111600, Potri.002G142200, Potri.002G145100, Potri.002G157600, Potri.002G167800, Potri.002G195300, Potri.002G229500, Pot…
GO:0000003	0.00903578	1.3124	78.3782	99	3309	reproduction	Potri.001G009600, Potri.001G058200, Potri.001G058600, Potri.001G094800, Potri.001G120200, Potri.001G263700, Potri.001G264000, Potri.001G266000, Potri.001G301800, Potri.001G325800, Potri.002G018800, Potri.002G044800, Potri.002G046400, Potri.002G057000, Potri.002G102900, Potri.002G111600, Potri.002G142200, Potri.002G145100, Potri.002G157600, Potri.002G167800, Potri.002G195300, Potri.002G229500, Pot…
GO:0006996	1.02363e-05	1.65335	63.3373	98	2674	organelle organization	Potri.001G009600, Potri.001G070500, Potri.001G074000, Potri.001G147500, Potri.001G177100, Potri.001G251000, Potri.001G264000, Potri.001G272000, Potri.001G301800, Potri.001G358100, Potri.002G003400, Potri.002G010000, Potri.002G021800, Potri.002G044800, Potri.002G046400, Potri.002G057000, Potri.002G080000, Potri.002G111600, Potri.002G121500, Potri.002G167800, Potri.002G235500, Potri.003G108400, Pot…
GO:0009791	0.00102855	1.43114	71.9118	98	3036	post-embryonic development	Potri.001G009600, Potri.001G020900, Potri.001G058200, Potri.001G058600, Potri.001G094800, Potri.001G120200, Potri.001G177100, Potri.001G202100, Potri.001G263700, Potri.001G266000, Potri.001G301800, Potri.001G325800, Potri.002G044800, Potri.002G046400, Potri.002G102900, Potri.002G111600, Potri.002G142200, Potri.002G145100, Potri.002G157600, Potri.002G167800, Potri.002G195300, Potri.002G229500, Pot…
GO:0007049	2.61648e-32	4.91363	23.7811	97	1004	cell cycle	Potri.001G009600, Potri.001G070500, Potri.001G147500, Potri.001G177100, Potri.001G264000, Potri.001G272000, Potri.001G301800, Potri.001G358100, Potri.002G003400, Potri.002G010000, Potri.002G021800, Potri.002G044800, Potri.002G057000, Potri.002G080000, Potri.002G087600, Potri.002G121500, Potri.002G142200, Potri.002G167800, Potri.002G235500, Potri.002G242100, Potri.003G108400, Potri.003G117800, Pot…
GO:0048518	4.38683e-05	1.66282	50.9494	80	2151	positive regulation of biological process	Potri.001G058200, Potri.001G079900, Potri.001G139400, Potri.001G177100, Potri.001G272000, Potri.001G301800, Potri.001G358100, Potri.002G010000, Potri.002G035200, Potri.002G080000, Potri.002G111600, Potri.002G114000, Potri.002G121500, Potri.002G142800, Potri.002G165700, Potri.003G117800, Potri.003G162400, Potri.003G173100, Potri.004G038100, Potri.005G100000, Potri.005G117600, Potri.005G119300, Pot…
GO:0009653	6.08988e-07	1.94383	40.7879	74	1722	anatomical structure morphogenesis	Potri.001G020900, Potri.001G070500, Potri.001G082600, Potri.001G120200, Potri.001G202100, Potri.001G325800, Potri.001G467300, Potri.002G003400, Potri.002G046700, Potri.002G114000, Potri.002G145100, Potri.002G154700, Potri.002G167800, Potri.002G230200, Potri.002G259000, Potri.003G052800, Potri.003G112700, Potri.003G112800, Potri.004G038100, Potri.004G058100, Potri.004G184600, Potri.005G051100, Pot…
GO:0022402	3.63388e-25	4.99881	16.9358	72	715	cell cycle process	Potri.001G009600, Potri.001G177100, Potri.001G264000, Potri.001G272000, Potri.001G301800, Potri.001G358100, Potri.002G003400, Potri.002G010000, Potri.002G044800, Potri.002G057000, Potri.002G080000, Potri.002G087600, Potri.002G121500, Potri.002G142200, Potri.002G167800, Potri.002G235500, Potri.002G242100, Potri.003G117800, Potri.003G215800, Potri.004G031600, Potri.004G134000, Potri.004G145800, Pot…
GO:0051301	1.83941e-25	5.13395	16.2962	71	688	cell division	Potri.001G009600, Potri.001G079900, Potri.001G147500, Potri.001G177100, Potri.001G202100, Potri.001G272000, Potri.001G301800, Potri.002G010000, Potri.002G080000, Potri.002G121500, Potri.002G167800, Potri.002G235500, Potri.003G108400, Potri.003G162400, Potri.003G192400, Potri.003G215800, Potri.004G031600, Potri.004G134000, Potri.004G145800, Potri.004G228900, Potri.005G033200, Potri.005G051100, Pot…
GO:0048869	1.49846e-06	1.91816	39.5325	71	1669	cellular developmental process	Potri.001G058200, Potri.001G082600, Potri.001G118800, Potri.001G120200, Potri.001G202100, Potri.001G301800, Potri.001G352400, Potri.002G046700, Potri.002G057000, Potri.002G114000, Potri.002G137700, Potri.002G142200, Potri.002G145100, Potri.002G154700, Potri.002G157600, Potri.002G167800, Potri.002G230200, Potri.003G052800, Potri.003G112700, Potri.003G112800, Potri.004G020400, Potri.004G058100, Pot…
GO:0048367	1.9334e-05	1.77979	41.0722	69	1734	shoot system development	Potri.001G020900, Potri.001G058200, Potri.001G058600, Potri.001G094800, Potri.001G114000, Potri.001G120200, Potri.001G132600, Potri.001G202100, Potri.001G325800, Potri.002G046400, Potri.002G111600, Potri.002G114000, Potri.002G142200, Potri.002G145100, Potri.002G157600, Potri.002G167800, Potri.002G230200, Potri.002G259000, Potri.003G100800, Potri.003G112800, Potri.003G167000, Potri.003G169400, Pot…
GO:0048522	1.25063e-05	1.81466	39.7457	68	1678	positive regulation of cellular process	Potri.001G058200, Potri.001G079900, Potri.001G139400, Potri.001G177100, Potri.001G272000, Potri.001G301800, Potri.001G358100, Potri.002G010000, Potri.002G035200, Potri.002G080000, Potri.002G111600, Potri.002G114000, Potri.002G121500, Potri.002G142800, Potri.003G117800, Potri.003G162400, Potri.005G100000, Potri.005G117600, Potri.005G119300, Potri.005G181400, Potri.005G251400, Potri.006G035200, Pot…
GO:0099402	0.00156595	1.51948	44.5777	65	1882	plant organ development	Potri.001G058200, Potri.001G058600, Potri.001G070500, Potri.001G094800, Potri.001G114000, Potri.001G120200, Potri.001G132600, Potri.001G325800, Potri.001G467300, Potri.002G114000, Potri.002G142200, Potri.002G145100, Potri.002G154700, Potri.002G167800, Potri.002G230200, Potri.002G259000, Potri.003G052800, Potri.003G100800, Potri.003G112600, Potri.003G112800, Potri.003G167000, Potri.003G169400, Pot…
GO:0009888	2.38251e-07	2.21246	27.5946	57	1165	tissue development	Potri.001G020900, Potri.001G058200, Potri.001G070500, Potri.001G082600, Potri.001G120200, Potri.001G177100, Potri.001G202100, Potri.001G266000, Potri.001G301800, Potri.001G467300, Potri.002G003400, Potri.002G137700, Potri.002G145100, Potri.002G154700, Potri.002G167800, Potri.002G230200, Potri.002G259000, Potri.003G052800, Potri.003G112800, Potri.004G020400, Potri.004G058100, Potri.005G051100, Pot…
GO:0005975	0.00410561	1.49406	38.8456	56	1640	carbohydrate metabolic process	Potri.001G052300, Potri.001G120500, Potri.001G162500, Potri.001G162600, Potri.001G171600, Potri.001G206800, Potri.001G227400, Potri.001G240300, Potri.001G255100, Potri.002G114000, Potri.002G165700, Potri.002G238800, Potri.003G009000, Potri.003G076900, Potri.003G079400, Potri.003G112600, Potri.003G147600, Potri.003G159700, Potri.004G038100, Potri.004G040700, Potri.004G113200, Potri.004G162200, Pot…
GO:0000278	1.22801e-22	5.97867	10.6589	54	450	mitotic cell cycle	Potri.001G009600, Potri.001G177100, Potri.001G264000, Potri.001G272000, Potri.001G301800, Potri.002G003400, Potri.002G010000, Potri.002G021800, Potri.002G044800, Potri.002G080000, Potri.002G087600, Potri.002G121500, Potri.002G167800, Potri.002G235500, Potri.003G117800, Potri.003G215800, Potri.004G134000, Potri.004G145800, Potri.004G228900, Potri.005G033200, Potri.005G051100, Potri.005G100000, Pot…
GO:1903047	6.37098e-25	7.29738	8.45603	51	357	mitotic cell cycle process	Potri.001G009600, Potri.001G177100, Potri.001G264000, Potri.001G272000, Potri.001G301800, Potri.002G003400, Potri.002G010000, Potri.002G044800, Potri.002G080000, Potri.002G087600, Potri.002G121500, Potri.002G167800, Potri.002G235500, Potri.003G117800, Potri.003G215800, Potri.004G134000, Potri.004G145800, Potri.004G228900, Potri.005G033200, Potri.005G051100, Potri.005G100000, Potri.005G150800, Pot…
GO:0050793	0.000278552	1.7474	30.5554	51	1290	regulation of developmental process	Potri.001G070500, Potri.001G120200, Potri.001G266000, Potri.001G352400, Potri.001G467300, Potri.002G003400, Potri.002G046700, Potri.002G111600, Potri.002G114000, Potri.002G145100, Potri.002G157600, Potri.002G230200, Potri.002G259000, Potri.003G112800, Potri.004G020400, Potri.004G038100, Potri.004G134000, Potri.005G051100, Potri.005G084500, Potri.005G216300, Potri.005G257500, Potri.006G067800, Pot…
GO:0030154	0.000222253	1.7763	29.4895	50	1245	cell differentiation	Potri.001G058200, Potri.001G082600, Potri.001G118800, Potri.001G120200, Potri.001G202100, Potri.001G301800, Potri.001G352400, Potri.002G137700, Potri.002G142200, Potri.002G145100, Potri.002G154700, Potri.002G157600, Potri.002G167800, Potri.002G230200, Potri.003G052800, Potri.003G112800, Potri.004G020400, Potri.004G058100, Potri.005G148400, Potri.005G227600, Potri.006G057800, Potri.006G067800, Pot…
GO:0051276	1.04656e-07	2.46598	20.8914	48	882	chromosome organization	Potri.001G009600, Potri.001G070500, Potri.001G074000, Potri.001G251000, Potri.001G264000, Potri.001G358100, Potri.002G003400, Potri.002G046400, Potri.002G111600, Potri.002G167800, Potri.003G108400, Potri.003G162400, Potri.003G215800, Potri.004G031300, Potri.004G131600, Potri.004G134000, Potri.004G179000, Potri.004G216000, Potri.004G228900, Potri.005G026500, Potri.005G040700, Potri.005G216600, Pot…
GO:0009893	0.00182906	1.61584	30.8633	48	1303	positive regulation of metabolic process	Potri.001G058200, Potri.001G079900, Potri.001G139400, Potri.001G358100, Potri.002G035200, Potri.002G111600, Potri.002G114000, Potri.002G142800, Potri.003G117800, Potri.003G162400, Potri.005G117600, Potri.005G119300, Potri.006G238600, Potri.006G241700, Potri.006G251800, Potri.007G026700, Potri.007G102800, Potri.008G057500, Potri.008G132400, Potri.008G148200, Potri.008G149500, Potri.008G202900, Pot…
GO:0048827	1.95825e-05	2.02282	24.5391	47	1036	phyllome development	Potri.001G058200, Potri.001G058600, Potri.001G094800, Potri.001G114000, Potri.001G120200, Potri.001G132600, Potri.001G325800, Potri.002G114000, Potri.002G142200, Potri.002G145100, Potri.002G167800, Potri.002G259000, Potri.003G100800, Potri.003G112800, Potri.003G167000, Potri.003G169400, Potri.004G020400, Potri.004G038100, Potri.006G067800, Potri.006G085900, Potri.006G109100, Potri.006G114200, Pot…
GO:0048523	0.00129219	1.6554	29.5369	47	1247	negative regulation of cellular process	Potri.001G009600, Potri.001G070500, Potri.001G114000, Potri.001G132600, Potri.001G264000, Potri.001G325800, Potri.001G358100, Potri.002G046400, Potri.002G087600, Potri.002G190800, Potri.002G208700, Potri.002G230200, Potri.002G242100, Potri.003G100800, Potri.003G162400, Potri.003G167000, Potri.003G215800, Potri.004G020400, Potri.004G179000, Potri.004G228900, Potri.005G216600, Potri.005G258300, Pot…
GO:0051128	1.51276e-09	2.9764	16.4383	45	694	regulation of cellular component organization	Potri.001G070500, Potri.001G177100, Potri.001G272000, Potri.001G301800, Potri.001G358100, Potri.002G010000, Potri.002G046700, Potri.002G080000, Potri.002G111600, Potri.002G114000, Potri.002G121500, Potri.003G117800, Potri.003G162400, Potri.004G179000, Potri.004G228900, Potri.005G100000, Potri.005G142200, Potri.005G181400, Potri.005G216300, Potri.005G251400, Potri.005G258300, Potri.006G035200, Pot…
GO:0051726	1.2054e-18	5.90209	8.6929	44	367	regulation of cell cycle	Potri.001G177100, Potri.001G264000, Potri.001G272000, Potri.001G301800, Potri.001G358100, Potri.002G003400, Potri.002G010000, Potri.002G080000, Potri.002G087600, Potri.002G121500, Potri.002G242100, Potri.003G117800, Potri.004G179000, Potri.004G228900, Potri.005G100000, Potri.005G181400, Potri.005G251400, Potri.005G257500, Potri.005G258300, Potri.006G035200, Potri.006G113200, Potri.006G235000, Pot…
GO:0048285	4.68479e-17	5.28909	9.56929	44	404	organelle fission	Potri.001G147500, Potri.001G177100, Potri.001G264000, Potri.001G272000, Potri.001G301800, Potri.002G010000, Potri.002G044800, Potri.002G057000, Potri.002G080000, Potri.002G121500, Potri.002G167800, Potri.002G235500, Potri.004G031600, Potri.004G216000, Potri.004G228900, Potri.005G100000, Potri.005G181400, Potri.005G251400, Potri.005G258300, Potri.006G035200, Potri.006G057800, Potri.006G136600, Pot…
GO:0071554	0.000719187	1.7399	26.3629	44	1113	cell wall organization or biogenesis	Potri.001G118800, Potri.001G162500, Potri.001G162600, Potri.001G206800, Potri.002G114000, Potri.002G154700, Potri.003G076900, Potri.003G113600, Potri.003G147600, Potri.003G159700, Potri.004G038100, Potri.004G085700, Potri.004G162200, Potri.004G189000, Potri.004G202400, Potri.005G120500, Potri.006G219700, Potri.006G220100, Potri.007G015700, Potri.007G144100, Potri.008G088300, Potri.008G108100, Pot…
GO:0000280	2.30138e-20	6.82584	7.48489	43	316	nuclear division	Potri.001G177100, Potri.001G264000, Potri.001G272000, Potri.001G301800, Potri.002G010000, Potri.002G044800, Potri.002G057000, Potri.002G080000, Potri.002G121500, Potri.002G167800, Potri.002G235500, Potri.004G031600, Potri.004G216000, Potri.004G228900, Potri.005G100000, Potri.005G181400, Potri.005G251400, Potri.005G258300, Potri.006G035200, Potri.006G057800, Potri.006G136600, Potri.006G275700, Pot…
GO:0006259	4.43839e-06	2.2376	20.394	43	861	DNA metabolic process	Potri.001G009600, Potri.001G070500, Potri.001G074000, Potri.001G251000, Potri.001G264000, Potri.001G358100, Potri.002G046400, Potri.002G133800, Potri.002G259000, Potri.003G060000, Potri.003G129600, Potri.003G162400, Potri.003G169300, Potri.003G215800, Potri.004G113700, Potri.004G131600, Potri.004G134000, Potri.004G179000, Potri.005G216600, Potri.006G057800, Potri.006G113200, Potri.006G188700, Pot…
GO:0031325	0.00577951	1.55026	28.6605	43	1210	positive regulation of cellular metabolic process	Potri.001G058200, Potri.001G079900, Potri.001G139400, Potri.001G358100, Potri.002G035200, Potri.002G111600, Potri.002G114000, Potri.002G142800, Potri.003G117800, Potri.003G162400, Potri.005G117600, Potri.005G119300, Potri.006G238600, Potri.006G241700, Potri.007G026700, Potri.007G102800, Potri.008G057500, Potri.008G132400, Potri.008G148200, Potri.008G149500, Potri.008G202900, Potri.010G076800, Pot…
GO:0051173	0.00163645	1.68384	25.9129	42	1094	positive regulation of nitrogen compound metabolic process	Potri.001G058200, Potri.001G079900, Potri.001G139400, Potri.001G358100, Potri.002G035200, Potri.002G111600, Potri.002G142800, Potri.003G117800, Potri.003G162400, Potri.005G117600, Potri.005G119300, Potri.006G238600, Potri.006G241700, Potri.007G026700, Potri.007G102800, Potri.008G057500, Potri.008G132400, Potri.008G148200, Potri.008G149500, Potri.008G202900, Potri.010G076800, Potri.010G092000, Pot…
GO:0010604	0.00254919	1.64023	26.5524	42	1121	positive regulation of macromolecule metabolic process	Potri.001G058200, Potri.001G079900, Potri.001G139400, Potri.001G358100, Potri.002G035200, Potri.002G111600, Potri.002G142800, Potri.003G117800, Potri.003G162400, Potri.005G117600, Potri.005G119300, Potri.006G238600, Potri.006G241700, Potri.007G026700, Potri.007G102800, Potri.008G057500, Potri.008G132400, Potri.008G148200, Potri.008G149500, Potri.008G202900, Potri.010G076800, Potri.010G092000, Pot…
GO:0033043	1.47753e-14	4.73459	9.80616	41	414	regulation of organelle organization	Potri.001G070500, Potri.001G177100, Potri.001G272000, Potri.001G301800, Potri.001G358100, Potri.002G010000, Potri.002G080000, Potri.002G111600, Potri.002G121500, Potri.003G117800, Potri.003G162400, Potri.004G179000, Potri.004G228900, Potri.005G100000, Potri.005G142200, Potri.005G181400, Potri.005G251400, Potri.005G258300, Potri.006G035200, Potri.006G057800, Potri.007G005700, Potri.007G026700, Pot…
GO:0090567	0.00161705	1.70817	24.3259	40	1027	reproductive shoot system development	Potri.001G058200, Potri.001G058600, Potri.001G120200, Potri.001G325800, Potri.002G046400, Potri.002G111600, Potri.002G142200, Potri.002G145100, Potri.002G157600, Potri.002G230200, Potri.003G112800, Potri.003G167000, Potri.003G169400, Potri.004G020400, Potri.004G038100, Potri.004G134000, Potri.005G051100, Potri.005G148400, Potri.005G184400, Potri.005G216600, Potri.006G085900, Potri.006G109100, Pot…
GO:0032268	5.2604e-08	2.83869	14.804	39	625	regulation of cellular protein metabolic process	Potri.001G139400, Potri.001G177100, Potri.001G272000, Potri.001G301800, Potri.001G358100, Potri.002G010000, Potri.002G080000, Potri.002G111600, Potri.002G121500, Potri.002G242100, Potri.003G117800, Potri.005G100000, Potri.005G181400, Potri.005G251400, Potri.006G035200, Potri.006G057800, Potri.007G005700, Potri.007G026700, Potri.008G057500, Potri.008G083200, Potri.008G149500, Potri.008G158800, Pot…
GO:0051246	4.74461e-07	2.5863	16.1304	39	681	regulation of protein metabolic process	Potri.001G139400, Potri.001G177100, Potri.001G272000, Potri.001G301800, Potri.001G358100, Potri.002G010000, Potri.002G080000, Potri.002G111600, Potri.002G121500, Potri.002G242100, Potri.003G117800, Potri.005G100000, Potri.005G181400, Potri.005G251400, Potri.006G035200, Potri.006G057800, Potri.007G005700, Potri.007G026700, Potri.008G057500, Potri.008G083200, Potri.008G149500, Potri.008G158800, Pot…
GO:0045229	4.13632e-05	2.10244	19.5413	39	825	external encapsulating structure organization	Potri.001G162500, Potri.001G162600, Potri.002G114000, Potri.002G154700, Potri.003G076900, Potri.003G147600, Potri.003G159700, Potri.004G038100, Potri.004G162200, Potri.004G189000, Potri.004G202400, Potri.005G120500, Potri.006G219700, Potri.006G220100, Potri.007G015700, Potri.007G144100, Potri.008G047900, Potri.008G088300, Potri.008G120000, Potri.008G132700, Potri.009G149700, Potri.010G083100, Pot…
GO:0009908	0.00173438	1.71328	23.639	39	998	flower development	Potri.001G058200, Potri.001G058600, Potri.001G120200, Potri.001G325800, Potri.002G046400, Potri.002G111600, Potri.002G142200, Potri.002G145100, Potri.002G157600, Potri.002G230200, Potri.003G112800, Potri.003G167000, Potri.003G169400, Potri.004G020400, Potri.004G038100, Potri.004G134000, Potri.005G051100, Potri.005G148400, Potri.005G184400, Potri.005G216600, Potri.006G085900, Potri.006G109100, Pot…
GO:0007017	1.3419e-16	6.01206	7.34277	38	310	microtubule-based process	Potri.001G000800, Potri.001G360200, Potri.002G021800, Potri.002G110600, Potri.002G167800, Potri.002G235500, Potri.003G052800, Potri.003G117800, Potri.003G192400, Potri.004G031600, Potri.004G145800, Potri.004G193700, Potri.005G142200, Potri.005G150800, Potri.006G040700, Potri.006G082900, Potri.006G085300, Potri.006G136600, Potri.006G210700, Potri.006G235000, Potri.007G048700, Potri.008G149500, Pot…
GO:0065009	1.58215e-09	3.39048	11.9142	37	503	regulation of molecular function	Potri.001G070500, Potri.001G177100, Potri.001G272000, Potri.001G301800, Potri.002G010000, Potri.002G080000, Potri.002G121500, Potri.002G242100, Potri.003G113600, Potri.003G117800, Potri.005G100000, Potri.005G181400, Potri.005G251400, Potri.006G035200, Potri.006G057800, Potri.006G137800, Potri.006G275700, Potri.007G005700, Potri.008G057500, Potri.008G083200, Potri.008G149500, Potri.009G066600, Pot…
GO:0048366	2.05639e-05	2.22675	17.5516	37	741	leaf development	Potri.001G094800, Potri.001G114000, Potri.001G120200, Potri.001G132600, Potri.002G114000, Potri.002G145100, Potri.002G167800, Potri.002G259000, Potri.003G100800, Potri.003G112800, Potri.004G020400, Potri.004G038100, Potri.006G067800, Potri.006G085900, Potri.006G109100, Potri.006G114200, Potri.006G115200, Potri.006G143200, Potri.006G220100, Potri.007G007100, Potri.008G121200, Potri.008G148200, Pot…
GO:0071555	4.37789e-05	2.14259	18.1911	37	768	cell wall organization	Potri.001G162500, Potri.001G162600, Potri.002G114000, Potri.002G154700, Potri.003G076900, Potri.003G147600, Potri.003G159700, Potri.004G038100, Potri.004G162200, Potri.004G189000, Potri.004G202400, Potri.005G120500, Potri.006G219700, Potri.006G220100, Potri.007G015700, Potri.007G144100, Potri.008G088300, Potri.008G120000, Potri.008G132700, Potri.009G149700, Potri.010G083100, Potri.010G109200, Pot…
GO:0050790	7.29078e-11	3.91549	10.1615	36	429	regulation of catalytic activity	Potri.001G070500, Potri.001G177100, Potri.001G272000, Potri.001G301800, Potri.002G010000, Potri.002G080000, Potri.002G121500, Potri.002G242100, Potri.003G113600, Potri.003G117800, Potri.005G100000, Potri.005G181400, Potri.005G251400, Potri.006G035200, Potri.006G057800, Potri.006G137800, Potri.006G275700, Potri.007G005700, Potri.008G057500, Potri.008G083200, Potri.008G149500, Potri.009G066600, Pot…
GO:0014070	0.000187447	2.00311	18.8307	36	795	response to organic cyclic compound	Potri.001G288600, Potri.001G301800, Potri.002G003400, Potri.002G080000, Potri.002G157600, Potri.003G009000, Potri.004G000400, Potri.004G120100, Potri.005G181400, Potri.005G257500, Potri.006G085900, Potri.006G109100, Potri.006G241700, Potri.006G275900, Potri.007G093900, Potri.007G111500, Potri.008G132700, Potri.009G040200, Potri.009G096000, Potri.010G090500, Potri.010G109200, Potri.012G006300, Pot…
GO:0031399	9.99072e-14	5.18698	7.67438	35	324	regulation of protein modification process	Potri.001G177100, Potri.001G272000, Potri.001G301800, Potri.001G358100, Potri.002G010000, Potri.002G080000, Potri.002G111600, Potri.002G121500, Potri.002G242100, Potri.003G117800, Potri.005G100000, Potri.005G181400, Potri.005G251400, Potri.006G035200, Potri.006G057800, Potri.007G005700, Potri.007G026700, Potri.008G057500, Potri.008G083200, Potri.008G149500, Potri.009G066600, Potri.009G086700, Pot…
GO:0010564	4.9149e-17	7.44205	5.28206	33	223	regulation of cell cycle process	Potri.001G177100, Potri.001G272000, Potri.001G301800, Potri.001G358100, Potri.002G003400, Potri.002G010000, Potri.002G080000, Potri.002G121500, Potri.003G117800, Potri.004G228900, Potri.005G100000, Potri.005G181400, Potri.005G251400, Potri.005G257500, Potri.005G258300, Potri.006G035200, Potri.006G113200, Potri.006G235000, Potri.006G241700, Potri.007G005700, Potri.007G139000, Potri.008G083200, Pot…
GO:0008283	7.626e-18	8.35605	4.64253	32	196	cell proliferation	Potri.001G070500, Potri.001G074000, Potri.001G114000, Potri.001G132600, Potri.001G177100, Potri.001G272000, Potri.001G301800, Potri.002G010000, Potri.002G080000, Potri.002G121500, Potri.003G100800, Potri.004G131600, Potri.005G100000, Potri.005G148400, Potri.005G181400, Potri.005G251400, Potri.006G035200, Potri.006G115200, Potri.006G188700, Potri.007G005700, Potri.008G083200, Potri.009G062100, Pot…
GO:0051338	8.55462e-17	7.93769	4.6899	31	198	regulation of transferase activity	Potri.001G177100, Potri.001G272000, Potri.001G301800, Potri.002G010000, Potri.002G080000, Potri.002G121500, Potri.002G242100, Potri.003G117800, Potri.005G100000, Potri.005G181400, Potri.005G251400, Potri.006G035200, Potri.006G057800, Potri.007G005700, Potri.008G057500, Potri.008G083200, Potri.008G149500, Potri.009G066600, Potri.009G086700, Potri.009G165800, Potri.010G092000, Potri.010G202100, Pot…
GO:0007346	6.2288e-17	8.43209	4.31092	30	182	regulation of mitotic cell cycle	Potri.001G177100, Potri.001G264000, Potri.001G272000, Potri.001G301800, Potri.002G003400, Potri.002G010000, Potri.002G080000, Potri.002G087600, Potri.002G121500, Potri.003G117800, Potri.004G228900, Potri.005G100000, Potri.005G181400, Potri.005G251400, Potri.005G257500, Potri.005G258300, Potri.006G035200, Potri.007G005700, Potri.007G139000, Potri.008G083200, Potri.008G179600, Potri.009G058900, Pot…
GO:0090558	1.09289e-06	2.89234	11.1089	30	469	plant epidermis development	Potri.001G020900, Potri.001G082600, Potri.001G177100, Potri.001G202100, Potri.001G301800, Potri.002G154700, Potri.002G167800, Potri.002G230200, Potri.003G052800, Potri.004G058100, Potri.005G051100, Potri.006G057800, Potri.006G113200, Potri.006G220100, Potri.006G251200, Potri.008G202900, Potri.010G062500, Potri.012G031200, Potri.012G031800, Potri.012G106000, Potri.012G130400, Potri.013G136100, Pot…
GO:0140014	1.35846e-16	9.04317	3.78982	28	160	mitotic nuclear division	Potri.001G177100, Potri.001G272000, Potri.001G301800, Potri.002G010000, Potri.002G044800, Potri.002G080000, Potri.002G121500, Potri.002G167800, Potri.004G228900, Potri.005G100000, Potri.005G181400, Potri.005G251400, Potri.005G258300, Potri.006G035200, Potri.007G005700, Potri.007G139000, Potri.008G083200, Potri.008G179600, Potri.009G066600, Potri.009G086700, Potri.009G165800, Potri.010G055100, Pot…
GO:0048229	0.00845674	1.69865	16.391	27	692	gametophyte development	Potri.001G200800, Potri.001G266000, Potri.002G044800, Potri.002G057000, Potri.002G142200, Potri.002G167800, Potri.002G195300, Potri.002G235500, Potri.003G173100, Potri.006G057800, Potri.006G136600, Potri.007G000900, Potri.008G047900, Potri.008G149300, Potri.009G121500, Potri.009G144900, Potri.012G035400, Potri.012G054400, Potri.012G130400, Potri.013G028300, Potri.014G057700, Potri.014G121000, Pot…
GO:0051783	9.86303e-17	10.339	3.15029	26	133	regulation of nuclear division	Potri.001G177100, Potri.001G272000, Potri.001G301800, Potri.002G010000, Potri.002G080000, Potri.002G121500, Potri.004G228900, Potri.005G100000, Potri.005G181400, Potri.005G251400, Potri.005G258300, Potri.006G035200, Potri.006G057800, Potri.007G005700, Potri.007G139000, Potri.008G083200, Potri.008G179600, Potri.009G066600, Potri.009G086700, Potri.009G165800, Potri.010G055100, Potri.014G021100, Pot…
GO:0042127	9.42276e-14	7.41454	4.14511	26	175	regulation of cell proliferation	Potri.001G070500, Potri.001G114000, Potri.001G132600, Potri.001G177100, Potri.001G272000, Potri.001G301800, Potri.002G010000, Potri.002G080000, Potri.002G121500, Potri.003G100800, Potri.005G100000, Potri.005G148400, Potri.005G181400, Potri.005G251400, Potri.006G035200, Potri.006G115200, Potri.007G005700, Potri.008G083200, Potri.009G062100, Potri.009G066600, Potri.009G086700, Potri.009G165800, Pot…
GO:0042325	1.19282e-11	5.83774	5.09257	26	215	regulation of phosphorylation	Potri.001G177100, Potri.001G272000, Potri.001G301800, Potri.002G010000, Potri.002G080000, Potri.002G121500, Potri.002G242100, Potri.003G117800, Potri.005G100000, Potri.005G181400, Potri.005G251400, Potri.006G035200, Potri.007G005700, Potri.008G083200, Potri.008G149500, Potri.009G066600, Potri.009G086700, Potri.009G165800, Potri.010G092000, Potri.010G092800, Potri.014G021100, Potri.014G023000, Pot…
GO:0019220	1.43801e-09	4.5704	6.32426	26	267	regulation of phosphate metabolic process	Potri.001G177100, Potri.001G272000, Potri.001G301800, Potri.002G010000, Potri.002G080000, Potri.002G121500, Potri.002G242100, Potri.003G117800, Potri.005G100000, Potri.005G181400, Potri.005G251400, Potri.006G035200, Potri.007G005700, Potri.008G083200, Potri.008G149500, Potri.009G066600, Potri.009G086700, Potri.009G165800, Potri.010G092000, Potri.010G092800, Potri.014G021100, Potri.014G023000, Pot…
GO:0051174	1.43801e-09	4.5704	6.32426	26	267	regulation of phosphorus metabolic process	Potri.001G177100, Potri.001G272000, Potri.001G301800, Potri.002G010000, Potri.002G080000, Potri.002G121500, Potri.002G242100, Potri.003G117800, Potri.005G100000, Potri.005G181400, Potri.005G251400, Potri.006G035200, Potri.007G005700, Potri.008G083200, Potri.008G149500, Potri.009G066600, Potri.009G086700, Potri.009G165800, Potri.010G092000, Potri.010G092800, Potri.014G021100, Potri.014G023000, Pot…
GO:0016052	3.65531e-05	2.56393	10.7299	26	453	carbohydrate catabolic process	Potri.001G052300, Potri.001G162500, Potri.001G162600, Potri.001G206800, Potri.001G240300, Potri.002G165700, Potri.002G238800, Potri.003G076900, Potri.003G147600, Potri.004G162200, Potri.005G120500, Potri.006G219700, Potri.007G015700, Potri.008G108100, Potri.008G120000, Potri.008G132700, Potri.008G182200, Potri.010G092800, Potri.010G109200, Potri.010G247700, Potri.013G006600, Potri.014G126900, Pot…
GO:0043549	2.71555e-13	7.41972	3.97931	25	168	regulation of kinase activity	Potri.001G177100, Potri.001G272000, Potri.001G301800, Potri.002G010000, Potri.002G080000, Potri.002G121500, Potri.002G242100, Potri.003G117800, Potri.005G100000, Potri.005G181400, Potri.005G251400, Potri.006G035200, Potri.007G005700, Potri.008G083200, Potri.008G149500, Potri.009G066600, Potri.009G086700, Potri.009G165800, Potri.010G092000, Potri.014G021100, Potri.014G023000, Potri.014G050400, Pot…
GO:0045859	2.71555e-13	7.41972	3.97931	25	168	regulation of protein kinase activity	Potri.001G177100, Potri.001G272000, Potri.001G301800, Potri.002G010000, Potri.002G080000, Potri.002G121500, Potri.002G242100, Potri.003G117800, Potri.005G100000, Potri.005G181400, Potri.005G251400, Potri.006G035200, Potri.007G005700, Potri.008G083200, Potri.008G149500, Potri.009G066600, Potri.009G086700, Potri.009G165800, Potri.010G092000, Potri.014G021100, Potri.014G023000, Potri.014G050400, Pot…
GO:0001932	1.27566e-11	6.09168	4.71359	25	199	regulation of protein phosphorylation	Potri.001G177100, Potri.001G272000, Potri.001G301800, Potri.002G010000, Potri.002G080000, Potri.002G121500, Potri.002G242100, Potri.003G117800, Potri.005G100000, Potri.005G181400, Potri.005G251400, Potri.006G035200, Potri.007G005700, Potri.008G083200, Potri.008G149500, Potri.009G066600, Potri.009G086700, Potri.009G165800, Potri.010G092000, Potri.014G021100, Potri.014G023000, Potri.014G050400, Pot…
GO:0007010	3.1087e-06	3.06424	8.74027	25	369	cytoskeleton organization	Potri.002G021800, Potri.002G167800, Potri.002G235500, Potri.003G117800, Potri.003G192400, Potri.004G031600, Potri.004G145800, Potri.005G142200, Potri.005G150800, Potri.006G136600, Potri.006G235000, Potri.007G048700, Potri.008G149500, Potri.009G040200, Potri.010G092000, Potri.011G031200, Potri.012G058400, Potri.012G129600, Potri.014G149000, Potri.015G069800, Potri.015G131400, Potri.016G000300, Pot…
GO:0048646	4.7469e-06	2.98523	8.95345	25	378	anatomical structure formation involved in morphogenesis	Potri.001G120200, Potri.001G202100, Potri.001G325800, Potri.002G145100, Potri.003G112800, Potri.006G085900, Potri.006G136600, Potri.006G167700, Potri.008G047900, Potri.008G088300, Potri.008G121200, Potri.008G195800, Potri.010G167200, Potri.012G054400, Potri.012G129600, Potri.013G154700, Potri.014G066700, Potri.015G131400, Potri.016G000300, Potri.016G035300, Potri.017G112300, Potri.018G069700, Pot…
GO:0007088	1.63043e-17	13.0682	2.41601	24	102	regulation of mitotic nuclear division	Potri.001G177100, Potri.001G272000, Potri.001G301800, Potri.002G010000, Potri.002G080000, Potri.002G121500, Potri.004G228900, Potri.005G100000, Potri.005G181400, Potri.005G251400, Potri.005G258300, Potri.006G035200, Potri.007G005700, Potri.007G139000, Potri.008G083200, Potri.008G179600, Potri.009G066600, Potri.009G086700, Potri.009G165800, Potri.010G055100, Potri.014G021100, Potri.014G023000, Pot…
GO:0016042	0.000601185	2.19335	11.4405	24	483	lipid catabolic process	Potri.002G018800, Potri.003G166700, Potri.004G051900, Potri.004G064500, Potri.004G140900, Potri.005G006500, Potri.005G210100, Potri.006G118300, Potri.006G239200, Potri.008G216300, Potri.011G076400, Potri.011G089700, Potri.012G137600, Potri.013G102500, Potri.013G115900, Potri.014G029300, Potri.019G005400, Potri.019G005600, Potri.019G008000, Potri.019G009300, Potri.019G024400, Potri.019G024800, Pot…
GO:0006928	2.08526e-13	8.47253	3.26872	23	138	movement of cell or subcellular component	Potri.001G000800, Potri.001G360200, Potri.002G110600, Potri.002G235500, Potri.004G031600, Potri.004G145800, Potri.004G193700, Potri.005G150800, Potri.006G040700, Potri.006G082900, Potri.006G085300, Potri.006G136600, Potri.006G210700, Potri.008G169000, Potri.009G156000, Potri.010G062500, Potri.010G069400, Potri.011G031200, Potri.011G140000, Potri.012G054400, Potri.012G058400, Potri.013G020700, Pot…
GO:0000226	2.49435e-09	5.00951	5.13994	23	217	microtubule cytoskeleton organization	Potri.002G021800, Potri.002G167800, Potri.002G235500, Potri.003G117800, Potri.003G192400, Potri.004G031600, Potri.004G145800, Potri.005G142200, Potri.005G150800, Potri.006G136600, Potri.006G235000, Potri.007G048700, Potri.008G149500, Potri.009G040200, Potri.010G092000, Potri.011G031200, Potri.012G058400, Potri.012G129600, Potri.014G149000, Potri.015G131400, Potri.016G000300, Potri.017G013100, Pot…
GO:0048437	0.000467144	2.2804	10.5641	23	446	floral organ development	Potri.001G058200, Potri.001G058600, Potri.001G120200, Potri.001G325800, Potri.002G142200, Potri.002G145100, Potri.002G230200, Potri.003G112800, Potri.003G167000, Potri.003G169400, Potri.004G020400, Potri.005G051100, Potri.006G109100, Potri.006G251200, Potri.008G121200, Potri.009G062100, Potri.011G025000, Potri.012G130400, Potri.014G025800, Potri.014G057700, Potri.014G066700, Potri.014G152000, Pot…
GO:0048507	0.00159024	2.06706	11.5826	23	489	meristem development	Potri.001G058200, Potri.001G070500, Potri.001G120200, Potri.001G266000, Potri.001G467300, Potri.002G003400, Potri.002G145100, Potri.002G259000, Potri.003G112800, Potri.005G051100, Potri.005G084500, Potri.005G148400, Potri.005G257500, Potri.006G067800, Potri.006G137800, Potri.006G251200, Potri.007G081200, Potri.008G158800, Potri.010G081300, Potri.011G105100, Potri.012G062300, Potri.014G066700, Pot…
GO:0000079	2.79828e-18	17.2693	1.80016	22	76	regulation of cyclin-dependent protein serine/threonine kinase activity	Potri.001G177100, Potri.001G272000, Potri.001G301800, Potri.002G010000, Potri.002G080000, Potri.002G121500, Potri.002G242100, Potri.005G100000, Potri.005G181400, Potri.005G251400, Potri.006G035200, Potri.007G005700, Potri.008G083200, Potri.009G066600, Potri.009G086700, Potri.009G165800, Potri.014G021100, Potri.014G023000, Potri.014G050400, Potri.016G033000, Potri.017G054000, Potri.018G034100
GO:1904029	2.79828e-18	17.2693	1.80016	22	76	regulation of cyclin-dependent protein kinase activity	Potri.001G177100, Potri.001G272000, Potri.001G301800, Potri.002G010000, Potri.002G080000, Potri.002G121500, Potri.002G242100, Potri.005G100000, Potri.005G181400, Potri.005G251400, Potri.006G035200, Potri.007G005700, Potri.008G083200, Potri.009G066600, Potri.009G086700, Potri.009G165800, Potri.014G021100, Potri.014G023000, Potri.014G050400, Potri.016G033000, Potri.017G054000, Potri.018G034100
GO:0007018	8.32824e-16	12.4254	2.29758	22	97	microtubule-based movement	Potri.001G000800, Potri.001G360200, Potri.002G110600, Potri.002G235500, Potri.004G031600, Potri.004G145800, Potri.004G193700, Potri.005G150800, Potri.006G040700, Potri.006G082900, Potri.006G085300, Potri.006G136600, Potri.006G210700, Potri.008G169000, Potri.009G156000, Potri.010G069400, Potri.011G031200, Potri.011G140000, Potri.012G054400, Potri.012G058400, Potri.013G020700, Potri.014G149000
GO:0071900	3.21111e-15	11.5028	2.4397	22	103	regulation of protein serine/threonine kinase activity	Potri.001G177100, Potri.001G272000, Potri.001G301800, Potri.002G010000, Potri.002G080000, Potri.002G121500, Potri.002G242100, Potri.005G100000, Potri.005G181400, Potri.005G251400, Potri.006G035200, Potri.007G005700, Potri.008G083200, Potri.009G066600, Potri.009G086700, Potri.009G165800, Potri.014G021100, Potri.014G023000, Potri.014G050400, Potri.016G033000, Potri.017G054000, Potri.018G034100
GO:0000272	1.16156e-06	3.57666	6.65587	22	281	polysaccharide catabolic process	Potri.001G052300, Potri.001G162500, Potri.001G162600, Potri.001G206800, Potri.002G165700, Potri.002G238800, Potri.003G076900, Potri.003G147600, Potri.004G162200, Potri.005G120500, Potri.006G219700, Potri.007G015700, Potri.008G108100, Potri.008G120000, Potri.008G132700, Potri.008G182200, Potri.010G109200, Potri.010G247700, Potri.014G126900, Potri.015G110700, Potri.019G093800, Potri.T101100
GO:0051321	9.86652e-06	3.19763	7.03485	21	297	meiotic cell cycle	Potri.001G264000, Potri.002G057000, Potri.002G142200, Potri.002G167800, Potri.002G235500, Potri.003G108400, Potri.004G031600, Potri.004G179000, Potri.004G216000, Potri.005G258300, Potri.006G136600, Potri.006G275700, Potri.007G139000, Potri.009G058900, Potri.009G144900, Potri.011G031200, Potri.014G057700, Potri.014G149000, Potri.015G057300, Potri.015G084900, Potri.019G052500
GO:0090698	0.000147797	2.61363	8.47972	21	358	post-embryonic plant morphogenesis	Potri.001G020900, Potri.001G120200, Potri.001G202100, Potri.001G325800, Potri.002G145100, Potri.002G167800, Potri.003G112800, Potri.004G184600, Potri.005G051100, Potri.006G167700, Potri.006G220100, Potri.006G251200, Potri.007G102300, Potri.008G121200, Potri.008G148200, Potri.012G106000, Potri.012G130400, Potri.013G136100, Potri.014G066700, Potri.015G132200, Potri.016G035300
GO:0007389	0.000248914	2.50823	8.81133	21	372	pattern specification process	Potri.001G120200, Potri.001G202100, Potri.002G145100, Potri.003G112800, Potri.003G147600, Potri.005G213800, Potri.006G067800, Potri.006G085900, Potri.006G113200, Potri.006G114200, Potri.006G167700, Potri.006G220100, Potri.008G121200, Potri.010G046600, Potri.012G043400, Potri.013G136100, Potri.014G066700, Potri.016G035300, Potri.017G086300, Potri.017G112300, Potri.018G129800
GO:0045787	1.71326e-12	9.27948	2.62919	20	111	positive regulation of cell cycle	Potri.001G177100, Potri.001G272000, Potri.001G301800, Potri.001G358100, Potri.002G010000, Potri.002G080000, Potri.002G121500, Potri.005G100000, Potri.005G181400, Potri.005G251400, Potri.006G035200, Potri.007G005700, Potri.008G083200, Potri.009G066600, Potri.009G086700, Potri.009G165800, Potri.014G021100, Potri.014G023000, Potri.016G033000, Potri.018G034100
GO:0000910	9.20936e-08	4.60063	4.80833	20	203	cytokinesis	Potri.001G009600, Potri.002G167800, Potri.002G235500, Potri.003G215800, Potri.004G134000, Potri.004G145800, Potri.005G033200, Potri.005G051100, Potri.006G136600, Potri.006G235000, Potri.006G241700, Potri.006G251200, Potri.008G195800, Potri.012G054400, Potri.012G129600, Potri.014G125100, Potri.014G149000, Potri.015G131400, Potri.018G057700, Potri.019G052500
GO:0008284	2.29152e-12	9.89351	2.36864	19	100	positive regulation of cell proliferation	Potri.001G177100, Potri.001G272000, Potri.001G301800, Potri.002G010000, Potri.002G080000, Potri.002G121500, Potri.005G100000, Potri.005G181400, Potri.005G251400, Potri.006G035200, Potri.007G005700, Potri.008G083200, Potri.009G066600, Potri.009G086700, Potri.009G165800, Potri.014G021100, Potri.014G023000, Potri.016G033000, Potri.018G034100
GO:0048509	4.60505e-07	4.31716	4.83202	19	204	regulation of meristem development	Potri.001G070500, Potri.001G120200, Potri.001G266000, Potri.001G467300, Potri.002G003400, Potri.002G145100, Potri.002G259000, Potri.003G112800, Potri.005G051100, Potri.005G084500, Potri.005G257500, Potri.006G067800, Potri.006G137800, Potri.006G251200, Potri.007G081200, Potri.008G158800, Potri.010G081300, Potri.014G066700, Potri.018G129800
GO:0003002	0.0001654	2.74465	7.31909	19	309	regionalization	Potri.001G120200, Potri.001G202100, Potri.002G145100, Potri.003G112800, Potri.005G213800, Potri.006G067800, Potri.006G085900, Potri.006G113200, Potri.006G114200, Potri.006G167700, Potri.006G220100, Potri.008G121200, Potri.012G043400, Potri.013G136100, Potri.014G066700, Potri.016G035300, Potri.017G086300, Potri.017G112300, Potri.018G129800
GO:0071103	2.65725e-08	5.60618	3.62401	18	153	DNA conformation change	Potri.001G070500, Potri.001G074000, Potri.001G264000, Potri.003G108400, Potri.003G162400, Potri.004G131600, Potri.006G041500, Potri.006G188700, Potri.006G275700, Potri.008G132400, Potri.009G058900, Potri.009G121500, Potri.010G076800, Potri.010G109600, Potri.014G121000, Potri.014G155900, Potri.015G057300, Potri.018G112800
GO:0006261	3.70502e-06	3.87365	5.0452	18	213	DNA-dependent DNA replication	Potri.001G070500, Potri.001G074000, Potri.003G169300, Potri.004G131600, Potri.006G057800, Potri.006G113200, Potri.006G188700, Potri.006G192400, Potri.006G241700, Potri.006G275700, Potri.009G040900, Potri.009G121500, Potri.010G055900, Potri.012G065200, Potri.014G121000, Potri.015G057300, Potri.015G088100, Potri.018G112800
GO:1903046	4.72337e-05	3.15599	6.0874	18	257	meiotic cell cycle process	Potri.001G264000, Potri.002G057000, Potri.002G142200, Potri.002G167800, Potri.002G235500, Potri.004G031600, Potri.004G216000, Potri.005G258300, Potri.006G136600, Potri.006G275700, Potri.007G139000, Potri.009G058900, Potri.009G144900, Potri.011G031200, Potri.014G057700, Potri.014G149000, Potri.015G084900, Potri.019G052500
GO:0009739	5.49036e-05	3.11656	6.15846	18	260	response to gibberellin	Potri.001G108800, Potri.001G254100, Potri.001G350600, Potri.003G057400, Potri.003G112600, Potri.005G184400, Potri.006G085900, Potri.006G251800, Potri.007G103800, Potri.008G088300, Potri.010G046600, Potri.010G167200, Potri.014G111400, Potri.015G127100, Potri.015G134600, Potri.017G086300, Potri.017G112300, Potri.T155100
GO:0006260	0.00013453	2.8879	6.6085	18	279	DNA replication	Potri.001G070500, Potri.001G074000, Potri.003G169300, Potri.004G131600, Potri.006G057800, Potri.006G113200, Potri.006G188700, Potri.006G192400, Potri.006G241700, Potri.006G275700, Potri.009G040900, Potri.009G121500, Potri.010G055900, Potri.012G065200, Potri.014G121000, Potri.015G057300, Potri.015G088100, Potri.018G112800
GO:0080167	0.000245889	2.73963	6.94011	18	293	response to karrikin	Potri.001G254100, Potri.002G207500, Potri.002G250800, Potri.005G184400, Potri.006G065700, Potri.006G251800, Potri.007G098800, Potri.007G099800, Potri.007G103800, Potri.008G158200, Potri.009G051300, Potri.009G163900, Potri.010G016300, Potri.010G032800, Potri.012G022600, Potri.015G006200, Potri.015G134600, Potri.T003300
GO:0010374	4.92446e-09	6.80485	2.88974	17	122	stomatal complex development	Potri.001G020900, Potri.001G177100, Potri.001G202100, Potri.001G301800, Potri.002G167800, Potri.005G051100, Potri.006G113200, Potri.006G220100, Potri.006G251200, Potri.008G202900, Potri.012G031800, Potri.012G106000, Potri.012G130400, Potri.013G136100, Potri.014G023000, Potri.015G132200, Potri.018G034100
GO:0042545	8.9549e-05	3.10759	5.82685	17	246	cell wall modification	Potri.001G162500, Potri.001G162600, Potri.002G154700, Potri.003G076900, Potri.004G162200, Potri.005G120500, Potri.007G015700, Potri.008G088300, Potri.008G132700, Potri.010G109200, Potri.010G167200, Potri.010G247700, Potri.013G154700, Potri.014G075200, Potri.015G110700, Potri.015G128300, Potri.019G101900
GO:0032504	0.00542304	2.08549	8.45603	17	357	multicellular organism reproduction	Potri.002G044800, Potri.002G057000, Potri.002G235500, Potri.004G031600, Potri.004G162200, Potri.004G179000, Potri.005G120500, Potri.005G148400, Potri.006G136600, Potri.008G099900, Potri.011G031200, Potri.011G053600, Potri.012G035400, Potri.012G106000, Potri.014G149000, Potri.018G099400, Potri.019G052500
GO:0061640	2.16071e-06	4.50072	3.90825	16	165	cytoskeleton-dependent cytokinesis	Potri.001G009600, Potri.002G167800, Potri.002G235500, Potri.003G215800, Potri.004G134000, Potri.004G145800, Potri.005G033200, Potri.005G051100, Potri.006G136600, Potri.006G251200, Potri.008G195800, Potri.012G129600, Potri.014G125100, Potri.014G149000, Potri.015G131400, Potri.019G052500
GO:0019953	0.00176681	2.41972	6.91642	16	292	sexual reproduction	Potri.002G018800, Potri.002G044800, Potri.002G057000, Potri.002G142200, Potri.002G235500, Potri.004G031600, Potri.005G148400, Potri.006G136600, Potri.009G144900, Potri.011G031200, Potri.012G035400, Potri.014G057700, Potri.014G149000, Potri.018G099400, Potri.019G052500, Potri.019G101900
GO:0044703	0.00291028	2.29387	7.27172	16	307	multi-organism reproductive process	Potri.002G018800, Potri.002G044800, Potri.002G057000, Potri.002G142200, Potri.002G235500, Potri.004G031600, Potri.005G148400, Potri.006G136600, Potri.009G144900, Potri.011G031200, Potri.012G035400, Potri.014G057700, Potri.014G149000, Potri.018G099400, Potri.019G052500, Potri.019G101900
GO:0048609	0.00743012	2.06446	8.02968	16	339	multicellular organismal reproductive process	Potri.002G044800, Potri.002G057000, Potri.002G235500, Potri.004G031600, Potri.004G162200, Potri.005G120500, Potri.005G148400, Potri.006G136600, Potri.008G099900, Potri.011G031200, Potri.011G053600, Potri.012G035400, Potri.012G106000, Potri.014G149000, Potri.018G099400, Potri.019G052500
GO:0010583	1.80218e-10	10.6724	1.75279	15	74	response to cyclopentenone	Potri.001G301800, Potri.002G003400, Potri.002G080000, Potri.005G181400, Potri.005G257500, Potri.008G132700, Potri.009G040200, Potri.010G109200, Potri.012G054400, Potri.013G053200, Potri.014G023000, Potri.014G125100, Potri.016G035300, Potri.017G094200, Potri.019G101900
GO:0045786	2.37039e-07	5.82107	2.91342	15	123	negative regulation of cell cycle	Potri.001G264000, Potri.001G358100, Potri.002G087600, Potri.002G242100, Potri.004G179000, Potri.004G228900, Potri.005G258300, Potri.006G275700, Potri.007G139000, Potri.008G179600, Potri.009G058900, Potri.010G055100, Potri.015G084900, Potri.017G054000, Potri.018G112500
GO:0000281	2.17053e-06	4.79547	3.45821	15	146	mitotic cytokinesis	Potri.001G009600, Potri.002G167800, Potri.002G235500, Potri.003G215800, Potri.004G134000, Potri.004G145800, Potri.005G033200, Potri.005G051100, Potri.006G251200, Potri.008G195800, Potri.012G129600, Potri.014G125100, Potri.014G149000, Potri.015G131400, Potri.019G052500
GO:0033044	1.05652e-05	4.15761	3.93194	15	166	regulation of chromosome organization	Potri.001G070500, Potri.001G358100, Potri.002G111600, Potri.003G162400, Potri.004G179000, Potri.004G228900, Potri.005G258300, Potri.007G026700, Potri.007G139000, Potri.008G132400, Potri.008G179600, Potri.010G055100, Potri.010G076800, Potri.010G109600, Potri.012G065200
GO:0090626	4.04986e-05	3.66895	4.40566	15	186	plant epidermis morphogenesis	Potri.001G020900, Potri.001G082600, Potri.001G202100, Potri.002G167800, Potri.002G230200, Potri.006G057800, Potri.006G220100, Potri.012G031200, Potri.012G130400, Potri.013G136100, Potri.014G083900, Potri.014G152000, Potri.015G132200, Potri.015G147300, Potri.018G082600
GO:0140013	4.1632e-05	3.87517	3.90825	14	165	meiotic nuclear division	Potri.001G264000, Potri.002G057000, Potri.002G235500, Potri.004G031600, Potri.004G216000, Potri.005G258300, Potri.006G136600, Potri.006G275700, Potri.007G139000, Potri.009G058900, Potri.011G031200, Potri.014G149000, Potri.015G084900, Potri.019G052500
GO:0009624	0.000292376	3.3483	4.14511	13	175	response to nematode	Potri.001G079900, Potri.001G162500, Potri.001G162600, Potri.002G167800, Potri.003G147600, Potri.004G000400, Potri.006G099800, Potri.006G115200, Potri.007G007100, Potri.007G111500, Potri.012G129600, Potri.014G007200, Potri.015G131400
GO:0007059	0.000498368	3.1526	4.38198	13	185	chromosome segregation	Potri.001G264000, Potri.002G087600, Potri.002G167800, Potri.004G216000, Potri.004G228900, Potri.005G258300, Potri.007G139000, Potri.008G179600, Potri.009G058900, Potri.010G055100, Potri.012G058400, Potri.014G155900, Potri.015G084900
GO:0051052	0.000580132	3.09826	4.45304	13	188	regulation of DNA metabolic process	Potri.002G046400, Potri.003G162400, Potri.004G179000, Potri.005G216600, Potri.006G113200, Potri.006G241700, Potri.007G026700, Potri.007G102800, Potri.008G132400, Potri.009G040900, Potri.010G076800, Potri.010G109600, Potri.015G100700
GO:0009664	0.00189	2.69521	5.06888	13	214	plant-type cell wall organization	Potri.002G114000, Potri.002G154700, Potri.004G162200, Potri.005G120500, Potri.006G220100, Potri.008G088300, Potri.010G167200, Potri.013G154700, Potri.014G075200, Potri.014G166600, Potri.015G128300, Potri.016G125000, Potri.019G101900
GO:0032270	0.00222341	2.64228	5.16363	13	218	positive regulation of cellular protein metabolic process	Potri.001G139400, Potri.001G358100, Potri.002G111600, Potri.003G117800, Potri.007G026700, Potri.008G057500, Potri.008G149500, Potri.010G092000, Potri.010G202100, Potri.012G065200, Potri.013G048900, Potri.016G118400, Potri.019G021800
GO:0051247	0.00292258	2.55445	5.32943	13	225	positive regulation of protein metabolic process	Potri.001G139400, Potri.001G358100, Potri.002G111600, Potri.003G117800, Potri.007G026700, Potri.008G057500, Potri.008G149500, Potri.010G092000, Potri.010G202100, Potri.012G065200, Potri.013G048900, Potri.016G118400, Potri.019G021800
GO:0009553	0.0039312	2.46092	5.51892	13	233	embryo sac development	Potri.001G200800, Potri.002G142200, Potri.002G167800, Potri.006G057800, Potri.006G136600, Potri.007G000900, Potri.008G149300, Potri.012G054400, Potri.012G130400, Potri.013G028300, Potri.014G057700, Potri.015G132200, Potri.019G052500
GO:0000075	3.04056e-08	9.65015	1.51593	12	64	cell cycle checkpoint	Potri.001G264000, Potri.002G087600, Potri.004G179000, Potri.004G228900, Potri.005G258300, Potri.006G275700, Potri.007G139000, Potri.008G179600, Potri.009G058900, Potri.010G055100, Potri.015G084900, Potri.018G112500
GO:0000911	2.97108e-07	7.5997	1.84754	12	78	cytokinesis by cell plate formation	Potri.002G167800, Potri.002G235500, Potri.004G145800, Potri.005G033200, Potri.005G051100, Potri.006G251200, Potri.008G195800, Potri.012G129600, Potri.014G125100, Potri.014G149000, Potri.015G131400, Potri.019G052500
GO:0032506	5.19875e-07	7.16451	1.94228	12	82	cytokinetic process	Potri.002G167800, Potri.002G235500, Potri.004G145800, Potri.005G033200, Potri.005G051100, Potri.006G251200, Potri.008G195800, Potri.012G129600, Potri.014G125100, Potri.014G149000, Potri.015G131400, Potri.019G052500
GO:1902410	5.19875e-07	7.16451	1.94228	12	82	mitotic cytokinetic process	Potri.002G167800, Potri.002G235500, Potri.004G145800, Potri.005G033200, Potri.005G051100, Potri.006G251200, Potri.008G195800, Potri.012G129600, Potri.014G125100, Potri.014G149000, Potri.015G131400, Potri.019G052500
GO:0044770	8.8013e-07	6.77636	2.03703	12	86	cell cycle phase transition	Potri.001G177100, Potri.001G301800, Potri.002G003400, Potri.004G228900, Potri.005G257500, Potri.005G258300, Potri.006G113200, Potri.007G139000, Potri.008G179600, Potri.010G055100, Potri.014G023000, Potri.018G034100
GO:0010639	2.46647e-05	4.72576	2.79499	12	118	negative regulation of organelle organization	Potri.001G070500, Potri.001G358100, Potri.004G228900, Potri.005G258300, Potri.007G026700, Potri.007G139000, Potri.008G132400, Potri.008G179600, Potri.010G055100, Potri.010G076800, Potri.010G109600, Potri.015G084900
GO:0051129	6.93989e-05	4.20773	3.10291	12	131	negative regulation of cellular component organization	Potri.001G070500, Potri.001G358100, Potri.004G228900, Potri.005G258300, Potri.007G026700, Potri.007G139000, Potri.008G132400, Potri.008G179600, Potri.010G055100, Potri.010G076800, Potri.010G109600, Potri.015G084900
GO:0031401	0.000131479	3.91073	3.31609	12	140	positive regulation of protein modification process	Potri.001G358100, Potri.002G111600, Potri.003G117800, Potri.007G026700, Potri.008G057500, Potri.008G149500, Potri.010G092000, Potri.010G202100, Potri.012G065200, Potri.013G048900, Potri.016G118400, Potri.019G021800
GO:0098813	0.000479288	3.35727	3.81351	12	161	nuclear chromosome segregation	Potri.001G264000, Potri.002G167800, Potri.004G216000, Potri.004G228900, Potri.005G258300, Potri.007G139000, Potri.008G179600, Potri.009G058900, Potri.010G055100, Potri.012G058400, Potri.014G155900, Potri.015G084900
GO:0048532	0.000506713	3.33478	3.83719	12	162	anatomical structure arrangement	Potri.001G120200, Potri.002G003400, Potri.002G145100, Potri.002G259000, Potri.003G112800, Potri.005G051100, Potri.005G257500, Potri.006G251200, Potri.008G158800, Potri.010G081300, Potri.014G066700, Potri.016G035300
GO:2001251	5.49921e-07	8.0578	1.61067	11	68	negative regulation of chromosome organization	Potri.001G070500, Potri.001G358100, Potri.004G228900, Potri.005G258300, Potri.007G026700, Potri.007G139000, Potri.008G132400, Potri.008G179600, Potri.010G055100, Potri.010G076800, Potri.010G109600
GO:0007051	1.73042e-06	7.06424	1.80016	11	76	spindle organization	Potri.002G167800, Potri.003G117800, Potri.004G031600, Potri.005G142200, Potri.005G150800, Potri.006G235000, Potri.007G048700, Potri.011G031200, Potri.016G000300, Potri.017G013100, Potri.018G057700
GO:0044772	2.25165e-06	6.85292	1.84754	11	78	mitotic cell cycle phase transition	Potri.001G177100, Potri.001G301800, Potri.002G003400, Potri.004G228900, Potri.005G257500, Potri.005G258300, Potri.007G139000, Potri.008G179600, Potri.010G055100, Potri.014G023000, Potri.018G034100
GO:0000819	3.70275e-05	4.9329	2.46338	11	104	sister chromatid segregation	Potri.001G264000, Potri.002G167800, Potri.004G216000, Potri.004G228900, Potri.005G258300, Potri.007G139000, Potri.008G179600, Potri.009G058900, Potri.010G055100, Potri.012G058400, Potri.014G155900
GO:0044275	0.000183365	4.05719	2.93711	11	124	cellular carbohydrate catabolic process	Potri.001G240300, Potri.003G147600, Potri.004G162200, Potri.005G120500, Potri.006G219700, Potri.008G132700, Potri.010G109200, Potri.013G006600, Potri.014G126900, Potri.018G069700, Potri.T101100
GO:0007276	0.000226283	3.95188	3.00817	11	127	gamete generation	Potri.002G044800, Potri.002G057000, Potri.002G235500, Potri.004G031600, Potri.005G148400, Potri.006G136600, Potri.011G031200, Potri.012G035400, Potri.014G149000, Potri.018G099400, Potri.019G052500
GO:0009933	0.000555827	3.52469	3.33978	11	141	meristem structural organization	Potri.001G120200, Potri.002G003400, Potri.002G145100, Potri.002G259000, Potri.003G112800, Potri.005G051100, Potri.005G257500, Potri.006G251200, Potri.008G158800, Potri.010G081300, Potri.014G066700
GO:1901987	8.47326e-06	6.6174	1.7291	10	73	regulation of cell cycle phase transition	Potri.001G177100, Potri.002G003400, Potri.004G228900, Potri.005G257500, Potri.005G258300, Potri.006G113200, Potri.007G139000, Potri.008G179600, Potri.010G055100, Potri.018G034100
GO:0001708	1.22135e-05	6.31599	1.80016	10	76	cell fate specification	Potri.001G120200, Potri.001G352400, Potri.002G145100, Potri.003G112800, Potri.006G067800, Potri.006G114200, Potri.008G121200, Potri.014G066700, Potri.014G083900, Potri.018G129800
GO:0048232	0.000170398	4.4784	2.4397	10	103	male gamete generation	Potri.002G044800, Potri.002G057000, Potri.002G235500, Potri.004G031600, Potri.006G136600, Potri.011G031200, Potri.012G035400, Potri.014G149000, Potri.018G099400, Potri.019G052500
GO:0022412	0.000513071	3.85453	2.79499	10	118	cellular process involved in reproduction in multicellular organism	Potri.002G044800, Potri.002G057000, Potri.002G235500, Potri.004G031600, Potri.006G136600, Potri.011G031200, Potri.012G035400, Potri.014G149000, Potri.018G099400, Potri.019G052500
GO:0045165	0.00102739	3.49698	3.05554	10	129	cell fate commitment	Potri.001G120200, Potri.001G352400, Potri.002G145100, Potri.003G112800, Potri.006G067800, Potri.006G114200, Potri.008G121200, Potri.014G066700, Potri.014G083900, Potri.018G129800
GO:1902183	2.12814e-09	25.0189	0.568473	9	24	regulation of shoot apical meristem development	Potri.001G120200, Potri.002G145100, Potri.003G112800, Potri.006G067800, Potri.006G137800, Potri.008G158800, Potri.010G081300, Potri.014G066700, Potri.018G129800
GO:0006268	2.05029e-08	17.8672	0.710591	9	30	DNA unwinding involved in DNA replication	Potri.001G070500, Potri.001G074000, Potri.004G131600, Potri.006G188700, Potri.006G275700, Potri.009G121500, Potri.014G121000, Potri.015G057300, Potri.018G112800
GO:1902182	1.18803e-07	13.894	0.852709	9	36	shoot apical meristem development	Potri.001G120200, Potri.002G145100, Potri.003G112800, Potri.006G067800, Potri.006G137800, Potri.008G158800, Potri.010G081300, Potri.014G066700, Potri.018G129800
GO:0009944	9.24367e-07	10.4175	1.06589	9	45	polarity specification of adaxial/abaxial axis	Potri.001G120200, Potri.002G145100, Potri.003G112800, Potri.006G067800, Potri.006G085900, Potri.006G220100, Potri.014G066700, Potri.017G112300, Potri.018G129800
GO:0009943	3.90403e-06	8.52117	1.25538	9	53	adaxial/abaxial axis specification	Potri.001G120200, Potri.002G145100, Potri.003G112800, Potri.006G067800, Potri.006G085900, Potri.006G220100, Potri.014G066700, Potri.017G112300, Potri.018G129800
GO:0032508	3.90403e-06	8.52117	1.25538	9	53	DNA duplex unwinding	Potri.001G070500, Potri.001G074000, Potri.004G131600, Potri.006G188700, Potri.006G275700, Potri.009G121500, Potri.014G121000, Potri.015G057300, Potri.018G112800
GO:0032392	5.37e-06	8.15015	1.30275	9	55	DNA geometric change	Potri.001G070500, Potri.001G074000, Potri.004G131600, Potri.006G188700, Potri.006G275700, Potri.009G121500, Potri.014G121000, Potri.015G057300, Potri.018G112800
GO:0065001	7.28421e-06	7.81006	1.35012	9	57	specification of axis polarity	Potri.001G120200, Potri.002G145100, Potri.003G112800, Potri.006G067800, Potri.006G085900, Potri.006G220100, Potri.014G066700, Potri.017G112300, Potri.018G129800
GO:0042335	2.47949e-05	6.57498	1.5633	9	66	cuticle development	Potri.002G154700, Potri.003G172400, Potri.014G075200, Potri.014G180300, Potri.015G133700, Potri.017G086300, Potri.018G074500, Potri.018G099400, Potri.019G024800
GO:1901990	3.16517e-05	6.35168	1.61067	9	68	regulation of mitotic cell cycle phase transition	Potri.001G177100, Potri.002G003400, Potri.004G228900, Potri.005G257500, Potri.005G258300, Potri.007G139000, Potri.008G179600, Potri.010G055100, Potri.018G034100
GO:0009955	4.491e-05	6.04376	1.68173	9	71	adaxial/abaxial pattern specification	Potri.001G120200, Potri.002G145100, Potri.003G112800, Potri.006G067800, Potri.006G085900, Potri.006G220100, Potri.014G066700, Potri.017G112300, Potri.018G129800
GO:0009798	0.000202458	4.86404	2.03703	9	86	axis specification	Potri.001G120200, Potri.002G145100, Potri.003G112800, Potri.006G067800, Potri.006G085900, Potri.006G220100, Potri.014G066700, Potri.017G112300, Potri.018G129800
GO:0009827	0.000428572	4.35374	2.25021	9	95	plant-type cell wall modification	Potri.002G154700, Potri.004G162200, Potri.005G120500, Potri.008G088300, Potri.010G167200, Potri.013G154700, Potri.014G075200, Potri.015G128300, Potri.019G101900
GO:0045490	0.00332343	3.16978	3.00817	9	127	pectin catabolic process	Potri.001G052300, Potri.001G162500, Potri.001G162600, Potri.002G238800, Potri.003G076900, Potri.007G015700, Potri.008G182200, Potri.010G247700, Potri.015G110700
GO:0010090	0.00496799	2.96775	3.19766	9	135	trichome morphogenesis	Potri.001G082600, Potri.001G202100, Potri.002G230200, Potri.006G057800, Potri.012G031200, Potri.014G083900, Potri.014G152000, Potri.015G147300, Potri.018G082600
GO:0006270	2.48958e-06	11.0991	0.900082	8	38	DNA replication initiation	Potri.001G070500, Potri.001G074000, Potri.004G131600, Potri.006G188700, Potri.009G121500, Potri.010G055900, Potri.014G121000, Potri.018G112800
GO:0007093	1.12406e-05	8.76022	1.08957	8	46	mitotic cell cycle checkpoint	Potri.001G264000, Potri.002G087600, Potri.004G228900, Potri.005G258300, Potri.007G139000, Potri.008G179600, Potri.009G058900, Potri.010G055100
GO:0051304	1.55918e-05	8.32167	1.13695	8	48	chromosome separation	Potri.001G264000, Potri.002G087600, Potri.004G228900, Potri.005G258300, Potri.007G139000, Potri.008G179600, Potri.009G058900, Potri.010G055100
GO:0008356	5.66135e-05	6.79122	1.35012	8	57	asymmetric cell division	Potri.001G009600, Potri.001G202100, Potri.003G215800, Potri.004G134000, Potri.006G085900, Potri.006G114200, Potri.014G027100, Potri.017G112300
GO:0045930	0.000246981	5.365	1.65805	8	70	negative regulation of mitotic cell cycle	Potri.001G264000, Potri.002G087600, Potri.004G228900, Potri.005G258300, Potri.007G139000, Potri.008G179600, Potri.009G058900, Potri.010G055100
GO:0000070	0.000272641	5.27967	1.68173	8	71	mitotic sister chromatid segregation	Potri.002G167800, Potri.004G228900, Potri.005G258300, Potri.007G139000, Potri.008G179600, Potri.010G055100, Potri.012G058400, Potri.014G155900
GO:0044247	0.000923599	4.31777	2.01334	8	85	cellular polysaccharide catabolic process	Potri.003G147600, Potri.004G162200, Potri.005G120500, Potri.006G219700, Potri.008G132700, Potri.010G109200, Potri.014G126900, Potri.T101100
GO:0048444	0.00165786	3.91038	2.20283	8	93	floral organ morphogenesis	Potri.001G120200, Potri.001G325800, Potri.002G145100, Potri.003G112800, Potri.005G051100, Potri.006G251200, Potri.008G121200, Potri.014G066700
GO:0051347	0.00231179	3.69254	2.32126	8	98	positive regulation of transferase activity	Potri.003G117800, Potri.008G057500, Potri.008G149500, Potri.010G092000, Potri.010G202100, Potri.013G048900, Potri.016G118400, Potri.019G021800
GO:1902275	0.00398226	3.35587	2.53444	8	107	regulation of chromatin organization	Potri.001G358100, Potri.002G111600, Potri.003G162400, Potri.007G026700, Potri.008G132400, Potri.010G076800, Potri.010G109600, Potri.012G065200
GO:0010114	0.00445557	3.28921	2.58181	8	109	response to red light	Potri.003G057400, Potri.006G251800, Potri.008G088300, Potri.008G158200, Potri.010G167200, Potri.012G022600, Potri.014G025800, Potri.015G006200
GO:0010158	2.41033e-07	22.3939	0.473727	7	20	abaxial cell fate specification	Potri.001G120200, Potri.002G145100, Potri.003G112800, Potri.006G067800, Potri.008G121200, Potri.014G066700, Potri.018G129800
GO:0007140	1.86632e-05	10.0335	0.852709	7	36	male meiotic nuclear division	Potri.002G057000, Potri.002G235500, Potri.004G031600, Potri.006G136600, Potri.011G031200, Potri.014G149000, Potri.019G052500
GO:0009934	4.53579e-05	8.55657	0.971141	7	41	regulation of meristem structural organization	Potri.002G003400, Potri.002G259000, Potri.005G051100, Potri.005G257500, Potri.006G251200, Potri.008G158800, Potri.010G081300
GO:0031109	0.000128694	7.09409	1.13695	7	48	microtubule polymerization or depolymerization	Potri.002G167800, Potri.003G192400, Potri.005G142200, Potri.007G048700, Potri.012G058400, Potri.012G129600, Potri.015G131400
GO:0010103	0.000243234	6.32197	1.25538	7	53	stomatal complex morphogenesis	Potri.001G020900, Potri.001G202100, Potri.002G167800, Potri.006G220100, Potri.012G130400, Potri.013G136100, Potri.015G132200
GO:0009251	0.0015789	4.47126	1.70542	7	72	glucan catabolic process	Potri.003G147600, Potri.004G162200, Potri.006G219700, Potri.008G132700, Potri.010G109200, Potri.014G126900, Potri.T101100
GO:0006323	0.00433912	3.67722	2.03703	7	86	DNA packaging	Potri.003G108400, Potri.003G162400, Potri.006G041500, Potri.008G132400, Potri.010G076800, Potri.010G109600, Potri.014G155900
GO:0006305	0.00925706	3.15628	2.34495	7	99	DNA alkylation	Potri.001G009600, Potri.002G046400, Potri.003G162400, Potri.003G215800, Potri.004G134000, Potri.005G216600, Potri.007G026700
GO:0006306	0.00925706	3.15628	2.34495	7	99	DNA methylation	Potri.001G009600, Potri.002G046400, Potri.003G162400, Potri.003G215800, Potri.004G134000, Potri.005G216600, Potri.007G026700
GO:1904666	4.42033e-07	31.1547	0.331609	6	14	regulation of ubiquitin protein ligase activity	Potri.006G057800, Potri.008G057500, Potri.010G202100, Potri.013G048900, Potri.016G118400, Potri.019G021800
GO:0051438	2.51975e-06	20.7671	0.426355	6	18	regulation of ubiquitin-protein transferase activity	Potri.006G057800, Potri.008G057500, Potri.010G202100, Potri.013G048900, Potri.016G118400, Potri.019G021800
GO:0031396	6.93151e-06	16.6121	0.497414	6	21	regulation of protein ubiquitination	Potri.006G057800, Potri.008G057500, Potri.010G202100, Potri.013G048900, Potri.016G118400, Potri.019G021800
GO:1903320	1.61812e-05	13.8421	0.568473	6	24	regulation of protein modification by small protein conjugation or removal	Potri.006G057800, Potri.008G057500, Potri.010G202100, Potri.013G048900, Potri.016G118400, Potri.019G021800
GO:0030245	0.000111058	9.22535	0.78165	6	33	cellulose catabolic process	Potri.003G147600, Potri.004G162200, Potri.006G219700, Potri.008G132700, Potri.010G109200, Potri.014G126900
GO:0051275	0.000111058	9.22535	0.78165	6	33	beta-glucan catabolic process	Potri.003G147600, Potri.004G162200, Potri.006G219700, Potri.008G132700, Potri.010G109200, Potri.014G126900
GO:0030261	0.000156341	8.58857	0.829023	6	35	chromosome condensation	Potri.003G108400, Potri.006G041500, Potri.008G132400, Potri.010G076800, Potri.010G109600, Potri.014G155900
GO:0010440	0.000183877	8.30201	0.852709	6	36	stomatal lineage progression	Potri.001G301800, Potri.005G051100, Potri.006G113200, Potri.006G251200, Potri.012G106000, Potri.014G023000
GO:0051784	0.000813122	6.07248	1.11326	6	47	negative regulation of nuclear division	Potri.004G228900, Potri.005G258300, Potri.007G139000, Potri.008G179600, Potri.010G055100, Potri.015G084900
GO:0051225	0.000910898	5.92771	1.13695	6	48	spindle assembly	Potri.004G031600, Potri.005G142200, Potri.007G048700, Potri.011G031200, Potri.016G000300, Potri.017G013100
GO:0048449	0.00125911	5.53199	1.208	6	51	floral organ formation	Potri.001G120200, Potri.001G325800, Potri.002G145100, Potri.003G112800, Potri.008G121200, Potri.014G066700
GO:0009828	0.00187149	5.07974	1.30275	6	55	plant-type cell wall loosening	Potri.004G162200, Potri.005G120500, Potri.008G088300, Potri.010G167200, Potri.013G154700, Potri.019G101900
GO:0010229	0.00187149	5.07974	1.30275	6	55	inflorescence development	Potri.001G120200, Potri.002G145100, Potri.003G112800, Potri.006G220100, Potri.014G066700, Potri.016G035300
GO:0055072	0.00931229	3.5534	1.80016	6	76	iron ion homeostasis	Potri.001G127900, Potri.006G037600, Potri.012G004000, Potri.012G055100, Potri.016G006500, Potri.016G037300
GO:0000912	3.88359e-07	69.151	0.189491	5	8	assembly of actomyosin apparatus involved in cytokinesis	Potri.002G167800, Potri.002G235500, Potri.005G033200, Potri.008G195800, Potri.014G149000
GO:0000914	3.88359e-07	69.151	0.189491	5	8	phragmoplast assembly	Potri.002G167800, Potri.002G235500, Potri.005G033200, Potri.008G195800, Potri.014G149000
GO:1902407	3.88359e-07	69.151	0.189491	5	8	assembly of actomyosin apparatus involved in mitotic cytokinesis	Potri.002G167800, Potri.002G235500, Potri.005G033200, Potri.008G195800, Potri.014G149000
GO:1904668	3.01954e-06	34.5722	0.26055	5	11	positive regulation of ubiquitin protein ligase activity	Potri.008G057500, Potri.010G202100, Potri.013G048900, Potri.016G118400, Potri.019G021800
GO:0007349	1.23327e-05	23.0459	0.331609	5	14	cellularization	Potri.006G136600, Potri.008G195800, Potri.012G054400, Potri.016G000300, Potri.019G052500
GO:0031398	1.81381e-05	20.7406	0.355296	5	15	positive regulation of protein ubiquitination	Potri.008G057500, Potri.010G202100, Potri.013G048900, Potri.016G118400, Potri.019G021800
GO:0051443	1.81381e-05	20.7406	0.355296	5	15	positive regulation of ubiquitin-protein transferase activity	Potri.008G057500, Potri.010G202100, Potri.013G048900, Potri.016G118400, Potri.019G021800
GO:1903322	3.59324e-05	17.2827	0.402668	5	17	positive regulation of protein modification by small protein conjugation or removal	Potri.008G057500, Potri.010G202100, Potri.013G048900, Potri.016G118400, Potri.019G021800
GO:0007094	4.87835e-05	15.9528	0.426355	5	18	mitotic spindle assembly checkpoint	Potri.004G228900, Potri.005G258300, Potri.007G139000, Potri.008G179600, Potri.010G055100
GO:0031577	4.87835e-05	15.9528	0.426355	5	18	spindle checkpoint	Potri.004G228900, Potri.005G258300, Potri.007G139000, Potri.008G179600, Potri.010G055100
GO:0033046	4.87835e-05	15.9528	0.426355	5	18	negative regulation of sister chromatid segregation	Potri.004G228900, Potri.005G258300, Potri.007G139000, Potri.008G179600, Potri.010G055100
GO:0033048	4.87835e-05	15.9528	0.426355	5	18	negative regulation of mitotic sister chromatid segregation	Potri.004G228900, Potri.005G258300, Potri.007G139000, Potri.008G179600, Potri.010G055100
GO:0045841	4.87835e-05	15.9528	0.426355	5	18	negative regulation of mitotic metaphase/anaphase transition	Potri.004G228900, Potri.005G258300, Potri.007G139000, Potri.008G179600, Potri.010G055100
GO:0051985	4.87835e-05	15.9528	0.426355	5	18	negative regulation of chromosome segregation	Potri.004G228900, Potri.005G258300, Potri.007G139000, Potri.008G179600, Potri.010G055100
GO:0071173	4.87835e-05	15.9528	0.426355	5	18	spindle assembly checkpoint	Potri.004G228900, Potri.005G258300, Potri.007G139000, Potri.008G179600, Potri.010G055100
GO:0071174	4.87835e-05	15.9528	0.426355	5	18	mitotic spindle checkpoint	Potri.004G228900, Potri.005G258300, Potri.007G139000, Potri.008G179600, Potri.010G055100
GO:1902100	4.87835e-05	15.9528	0.426355	5	18	negative regulation of metaphase/anaphase transition of cell cycle	Potri.004G228900, Potri.005G258300, Potri.007G139000, Potri.008G179600, Potri.010G055100
GO:1905819	4.87835e-05	15.9528	0.426355	5	18	negative regulation of chromosome separation	Potri.004G228900, Potri.005G258300, Potri.007G139000, Potri.008G179600, Potri.010G055100
GO:2000816	4.87835e-05	15.9528	0.426355	5	18	negative regulation of mitotic sister chromatid separation	Potri.004G228900, Potri.005G258300, Potri.007G139000, Potri.008G179600, Potri.010G055100
GO:0006949	0.000215114	10.9129	0.568473	5	24	syncytium formation	Potri.008G088300, Potri.010G167200, Potri.013G154700, Potri.018G069700, Potri.019G101900
GO:0030071	0.000263677	10.367	0.592159	5	25	regulation of mitotic metaphase/anaphase transition	Potri.004G228900, Potri.005G258300, Potri.007G139000, Potri.008G179600, Potri.010G055100
GO:1902099	0.000263677	10.367	0.592159	5	25	regulation of metaphase/anaphase transition of cell cycle	Potri.004G228900, Potri.005G258300, Potri.007G139000, Potri.008G179600, Potri.010G055100
GO:0007091	0.000320128	9.87297	0.615846	5	26	metaphase/anaphase transition of mitotic cell cycle	Potri.004G228900, Potri.005G258300, Potri.007G139000, Potri.008G179600, Potri.010G055100
GO:0010965	0.000320128	9.87297	0.615846	5	26	regulation of mitotic sister chromatid separation	Potri.004G228900, Potri.005G258300, Potri.007G139000, Potri.008G179600, Potri.010G055100
GO:0044784	0.000320128	9.87297	0.615846	5	26	metaphase/anaphase transition of cell cycle	Potri.004G228900, Potri.005G258300, Potri.007G139000, Potri.008G179600, Potri.010G055100
GO:1905818	0.000320128	9.87297	0.615846	5	26	regulation of chromosome separation	Potri.004G228900, Potri.005G258300, Potri.007G139000, Potri.008G179600, Potri.010G055100
GO:0007052	0.000385271	9.4239	0.639532	5	27	mitotic spindle organization	Potri.002G167800, Potri.003G117800, Potri.005G150800, Potri.006G235000, Potri.018G057700
GO:0010093	0.000385271	9.4239	0.639532	5	27	specification of floral organ identity	Potri.001G120200, Potri.002G145100, Potri.003G112800, Potri.008G121200, Potri.014G066700
GO:0051306	0.000459944	9.01387	0.663218	5	28	mitotic sister chromatid separation	Potri.004G228900, Potri.005G258300, Potri.007G139000, Potri.008G179600, Potri.010G055100
GO:0090701	0.00054501	8.63801	0.686905	5	29	specification of plant organ identity	Potri.001G120200, Potri.002G145100, Potri.003G112800, Potri.008G121200, Potri.014G066700
GO:1902850	0.00074992	7.97304	0.734277	5	31	microtubule cytoskeleton organization involved in mitosis	Potri.002G167800, Potri.003G117800, Potri.005G150800, Potri.006G235000, Potri.018G057700
GO:0033047	0.00100744	7.40305	0.78165	5	33	regulation of mitotic sister chromatid segregation	Potri.004G228900, Potri.005G258300, Potri.007G139000, Potri.008G179600, Potri.010G055100
GO:0045839	0.0017117	6.47683	0.876396	5	37	negative regulation of mitotic nuclear division	Potri.004G228900, Potri.005G258300, Potri.007G139000, Potri.008G179600, Potri.010G055100
GO:1901988	0.00193312	6.28036	0.900082	5	38	negative regulation of cell cycle phase transition	Potri.004G228900, Potri.005G258300, Potri.007G139000, Potri.008G179600, Potri.010G055100
GO:1901991	0.00193312	6.28036	0.900082	5	38	negative regulation of mitotic cell cycle phase transition	Potri.004G228900, Potri.005G258300, Potri.007G139000, Potri.008G179600, Potri.010G055100
GO:0033045	0.00217475	6.09545	0.923768	5	39	regulation of sister chromatid segregation	Potri.004G228900, Potri.005G258300, Potri.007G139000, Potri.008G179600, Potri.010G055100
GO:0031400	0.00243766	5.9211	0.947455	5	40	negative regulation of protein modification process	Potri.001G358100, Potri.002G242100, Potri.006G057800, Potri.007G026700, Potri.017G054000
GO:0031570	0.00243766	5.9211	0.947455	5	40	DNA integrity checkpoint	Potri.001G264000, Potri.004G179000, Potri.006G275700, Potri.009G058900, Potri.018G112500
GO:0008285	0.0027229	5.75644	0.971141	5	41	negative regulation of cell proliferation	Potri.001G114000, Potri.001G132600, Potri.003G100800, Potri.006G115200, Potri.009G062100
GO:1905268	0.0027229	5.75644	0.971141	5	41	negative regulation of chromatin organization	Potri.001G358100, Potri.007G026700, Potri.008G132400, Potri.010G076800, Potri.010G109600
GO:1905269	0.0027229	5.75644	0.971141	5	41	positive regulation of chromatin organization	Potri.001G358100, Potri.002G111600, Potri.003G162400, Potri.007G026700, Potri.012G065200
GO:0051983	0.00410835	5.18013	1.06589	5	45	regulation of chromosome segregation	Potri.004G228900, Potri.005G258300, Potri.007G139000, Potri.008G179600, Potri.010G055100
GO:0006879	0.00646908	4.60381	1.18432	5	50	cellular iron ion homeostasis	Potri.001G127900, Potri.006G037600, Potri.012G004000, Potri.012G055100, Potri.016G037300
GO:2001252	0.00894043	4.22744	1.27906	5	54	positive regulation of chromosome organization	Potri.001G358100, Potri.002G111600, Potri.003G162400, Potri.007G026700, Potri.012G065200
GO:0090706	3.12321e-07	Inf	0.0947455	4	4	specification of plant organ position	Potri.001G120200, Potri.002G145100, Potri.003G112800, Potri.014G066700
GO:0010450	2.02618e-05	41.4337	0.189491	4	8	inflorescence meristem growth	Potri.001G120200, Potri.002G145100, Potri.003G112800, Potri.014G066700
GO:0048497	2.02618e-05	41.4337	0.189491	4	8	maintenance of floral organ identity	Potri.002G230200, Potri.004G020400, Potri.011G025000, Potri.014G152000
GO:0090700	2.02618e-05	41.4337	0.189491	4	8	maintenance of plant organ identity	Potri.002G230200, Potri.004G020400, Potri.011G025000, Potri.014G152000
GO:0007112	3.57859e-05	33.1459	0.213177	4	9	male meiosis cytokinesis	Potri.002G235500, Potri.006G136600, Potri.014G149000, Potri.019G052500
GO:0010424	3.57859e-05	33.1459	0.213177	4	9	DNA methylation on cytosine within a CG sequence	Potri.001G009600, Potri.003G162400, Potri.003G215800, Potri.004G134000
GO:0016572	5.85233e-05	27.6207	0.236864	4	10	histone phosphorylation	Potri.002G003400, Potri.005G257500, Potri.006G235000, Potri.018G057700
GO:0045596	0.00018826	18.412	0.307923	4	13	negative regulation of cell differentiation	Potri.002G230200, Potri.004G020400, Potri.011G025000, Potri.014G152000
GO:0032776	0.000452821	13.8077	0.378982	4	16	DNA methylation on cytosine	Potri.001G009600, Potri.003G162400, Potri.003G215800, Potri.004G134000
GO:0010332	0.00162577	9.20333	0.5211	4	22	response to gamma radiation	Potri.001G358100, Potri.004G179000, Potri.006G035200, Potri.016G033000
GO:0010216	0.00193148	8.71866	0.544786	4	23	maintenance of DNA methylation	Potri.001G009600, Potri.003G162400, Potri.003G215800, Potri.004G134000
GO:0022403	0.00193148	8.71866	0.544786	4	23	cell cycle phase	Potri.003G192400, Potri.012G129600, Potri.015G131400, Potri.018G034100
GO:0044848	0.00193148	8.71866	0.544786	4	23	biological phase	Potri.003G192400, Potri.012G129600, Potri.015G131400, Potri.018G034100
GO:0033206	0.00308285	7.52903	0.615846	4	26	meiotic cytokinesis	Potri.002G235500, Potri.006G136600, Potri.014G149000, Potri.019G052500
GO:0007135	0.00463091	6.6249	0.686905	4	29	meiosis II	Potri.002G057000, Potri.004G216000, Potri.005G258300, Potri.007G139000
GO:0061983	0.00463091	6.6249	0.686905	4	29	meiosis II cell cycle process	Potri.002G057000, Potri.004G216000, Potri.005G258300, Potri.007G139000
GO:0010212	0.00524468	6.36989	0.710591	4	30	response to ionizing radiation	Potri.001G358100, Potri.004G179000, Potri.006G035200, Potri.016G033000
GO:0046785	0.00524468	6.36989	0.710591	4	30	microtubule polymerization	Potri.002G167800, Potri.003G192400, Potri.012G129600, Potri.015G131400
GO:0009691	0.00591057	6.13377	0.734277	4	31	cytokinin biosynthetic process	Potri.002G024000, Potri.005G248900, Potri.006G127400, Potri.009G060300
GO:0008544	0.00663042	5.91452	0.757964	4	32	epidermis development	Potri.004G020400, Potri.008G202900, Potri.011G025000, Potri.014G083900
GO:0009913	0.00663042	5.91452	0.757964	4	32	epidermal cell differentiation	Potri.004G020400, Potri.008G202900, Potri.011G025000, Potri.014G083900
GO:0030855	0.00663042	5.91452	0.757964	4	32	epithelial cell differentiation	Potri.004G020400, Potri.008G202900, Potri.011G025000, Potri.014G083900
GO:0010345	0.00823903	5.51986	0.805337	4	34	suberin biosynthetic process	Potri.005G217000, Potri.009G144900, Potri.014G080200, Potri.014G166600
GO:0002119	0.000127732	62.0715	0.118432	3	5	nematode larval development	Potri.006G115200, Potri.007G007100, Potri.014G007200
GO:0002164	0.000127732	62.0715	0.118432	3	5	larval development	Potri.006G115200, Potri.007G007100, Potri.014G007200
GO:0061062	0.000127732	62.0715	0.118432	3	5	regulation of nematode larval development	Potri.006G115200, Potri.007G007100, Potri.014G007200
GO:0080175	0.000431427	31.0338	0.165805	3	7	phragmoplast microtubule organization	Potri.002G235500, Potri.004G145800, Potri.014G149000
GO:0010106	0.000678127	24.8262	0.189491	3	8	cellular response to iron ion starvation	Potri.006G037600, Potri.012G055100, Potri.016G037300
GO:0000212	0.000999297	20.6878	0.213177	3	9	meiotic spindle organization	Potri.002G167800, Potri.004G031600, Potri.011G031200
GO:0009558	0.00140249	17.7319	0.236864	3	10	embryo sac cellularization	Potri.006G136600, Potri.012G054400, Potri.019G052500
GO:0010338	0.00248183	13.7906	0.284236	3	12	leaf formation	Potri.006G085900, Potri.016G035300, Potri.017G112300
GO:0031539	0.0031699	12.4111	0.307923	3	13	positive regulation of anthocyanin metabolic process	Potri.006G251800, Potri.014G083900, Potri.014G111400
GO:0032465	0.0031699	12.4111	0.307923	3	13	regulation of cytokinesis	Potri.006G235000, Potri.006G241700, Potri.018G057700
GO:0051322	0.0031699	12.4111	0.307923	3	13	anaphase	Potri.003G192400, Potri.012G129600, Potri.015G131400
GO:0010069	0.00396388	11.2825	0.331609	3	14	zygote asymmetric cytokinesis in embryo sac	Potri.001G009600, Potri.003G215800, Potri.004G134000
GO:0007050	0.00486833	10.3419	0.355296	3	15	cell cycle arrest	Potri.001G358100, Potri.002G242100, Potri.017G054000
GO:0010070	0.0058873	9.54607	0.378982	3	16	zygote asymmetric cell division	Potri.001G009600, Potri.003G215800, Potri.004G134000
GO:0010444	0.00702434	8.86392	0.402668	3	17	guard mother cell differentiation	Potri.001G301800, Potri.006G113200, Potri.014G023000
GO:0051348	0.00702434	8.86392	0.402668	3	17	negative regulation of transferase activity	Potri.002G242100, Potri.006G057800, Potri.017G054000
GO:0009954	0.00966467	7.75543	0.450041	3	19	proximal/distal pattern formation	Potri.006G085900, Potri.012G043400, Potri.017G112300
GO:0007053	0.000560315	Inf	0.0473727	2	2	spindle assembly involved in male meiosis	Potri.004G031600, Potri.011G031200
GO:0009971	0.000560315	Inf	0.0473727	2	2	anastral spindle assembly involved in male meiosis	Potri.004G031600, Potri.011G031200
GO:0010425	0.000560315	Inf	0.0473727	2	2	DNA methylation on cytosine within a CNG sequence	Potri.001G009600, Potri.003G215800
GO:0010970	0.000560315	Inf	0.0473727	2	2	transport along microtubule	Potri.008G169000, Potri.010G069400
GO:0016048	0.000560315	Inf	0.0473727	2	2	detection of temperature stimulus	Potri.002G046400, Potri.005G216600
GO:0035019	0.000560315	Inf	0.0473727	2	2	somatic stem cell population maintenance	Potri.008G158800, Potri.010G081300
GO:0047496	0.000560315	Inf	0.0473727	2	2	vesicle transport along microtubule	Potri.008G169000, Potri.010G069400
GO:0055048	0.000560315	Inf	0.0473727	2	2	anastral spindle assembly	Potri.004G031600, Potri.011G031200
GO:0072384	0.000560315	Inf	0.0473727	2	2	organelle transport along microtubule	Potri.008G169000, Potri.010G069400
GO:0099111	0.000560315	Inf	0.0473727	2	2	microtubule-based transport	Potri.008G169000, Potri.010G069400
GO:0099518	0.000560315	Inf	0.0473727	2	2	vesicle cytoskeletal trafficking	Potri.008G169000, Potri.010G069400
GO:0009946	0.00165447	82.6542	0.0710591	2	3	proximal/distal axis specification	Potri.006G085900, Potri.017G112300
GO:0010342	0.00325693	41.3258	0.0947455	2	4	endosperm cellularization	Potri.008G195800, Potri.016G000300
GO:0035372	0.00325693	41.3258	0.0947455	2	4	protein localization to microtubule	Potri.005G142200, Potri.007G048700
GO:0044002	0.00325693	41.3258	0.0947455	2	4	acquisition of nutrients from host	Potri.012G129600, Potri.015G131400
GO:0044111	0.00325693	41.3258	0.0947455	2	4	development involved in symbiotic interaction	Potri.012G129600, Potri.015G131400
GO:0044115	0.00325693	41.3258	0.0947455	2	4	development of symbiont involved in interaction with host	Potri.012G129600, Potri.015G131400
GO:0044380	0.00325693	41.3258	0.0947455	2	4	protein localization to cytoskeleton	Potri.005G142200, Potri.007G048700
GO:0051816	0.00325693	41.3258	0.0947455	2	4	acquisition of nutrients from other organism during symbiotic interaction	Potri.012G129600, Potri.015G131400
GO:0052093	0.00325693	41.3258	0.0947455	2	4	formation of specialized structure for nutrient acquisition from host	Potri.012G129600, Potri.015G131400
GO:0052095	0.00325693	41.3258	0.0947455	2	4	formation of specialized structure for nutrient acquisition from other organism involved in symbiotic interaction	Potri.012G129600, Potri.015G131400
GO:0052096	0.00325693	41.3258	0.0947455	2	4	formation by symbiont of syncytium involving giant cell for nutrient acquisition from host	Potri.012G129600, Potri.015G131400
GO:0072698	0.00325693	41.3258	0.0947455	2	4	protein localization to microtubule cytoskeleton	Potri.005G142200, Potri.007G048700
GO:0090306	0.00325693	41.3258	0.0947455	2	4	spindle assembly involved in meiosis	Potri.004G031600, Potri.011G031200
GO:1904825	0.00325693	41.3258	0.0947455	2	4	protein localization to microtubule plus-end	Potri.005G142200, Potri.007G048700
GO:1905725	0.00325693	41.3258	0.0947455	2	4	protein localization to microtubule end	Potri.005G142200, Potri.007G048700
GO:0051513	0.00534306	27.5496	0.118432	2	5	regulation of monopolar cell growth	Potri.002G046700, Potri.005G216300
GO:0010481	0.00788911	20.6615	0.142118	2	6	epidermal cell division	Potri.005G051100, Potri.006G251200
GO:0015904	0.00788911	20.6615	0.142118	2	6	tetracycline transport	Potri.008G022100, Potri.010G237300

## Sheet: Stem-WT-gnc-up
GOBPID	Pvalue	OddsRatio	ExpCount	Count	Size	Term	Genes
GO:0005975	0.000237244	2.01436	18.4659	35	1640	carbohydrate metabolic process	Potri.001G162400, Potri.001G237200, Potri.001G317600, Potri.002G014300, Potri.002G141700, Potri.002G197200, Potri.003G062400, Potri.003G088300, Potri.003G097300, Potri.003G219200, Potri.004G019800, Potri.004G110200, Potri.004G156300, Potri.005G022700, Potri.006G144500, Potri.007G011200, Potri.007G105800, Potri.007G144400, Potri.008G117400, Potri.008G206800, Potri.012G037200, Potri.012G091500, Pot…
GO:0055085	0.000119388	2.11839	17.0922	34	1518	transmembrane transport	Potri.002G079400, Potri.002G121000, Potri.003G094300, Potri.004G052800, Potri.004G177800, Potri.004G213800, Potri.004G233500, Potri.005G068900, Potri.005G109200, Potri.005G127800, Potri.005G181600, Potri.005G246600, Potri.006G068100, Potri.006G074000, Potri.006G093300, Potri.006G122400, Potri.006G158900, Potri.006G173900, Potri.007G031400, Potri.008G017100, Potri.008G118600, Potri.008G151100, Pot…
GO:0071554	0.00813303	1.82135	12.532	22	1113	cell wall organization or biogenesis	Potri.001G162400, Potri.002G113600, Potri.002G197200, Potri.003G083200, Potri.003G094300, Potri.003G097300, Potri.004G038000, Potri.004G156300, Potri.005G022700, Potri.007G105800, Potri.008G206800, Potri.010G202500, Potri.011G046700, Potri.012G127900, Potri.013G120600, Potri.013G154700, Potri.014G117100, Potri.014G122200, Potri.015G071900, Potri.018G009300, Potri.019G056700, Potri.019G057500
GO:0034220	0.000236981	2.65907	7.52148	19	668	ion transmembrane transport	Potri.002G079400, Potri.002G121000, Potri.003G094300, Potri.004G052800, Potri.005G068900, Potri.005G127800, Potri.005G181600, Potri.006G093300, Potri.006G158900, Potri.006G173900, Potri.007G031400, Potri.008G017100, Potri.008G118600, Potri.010G094400, Potri.010G209200, Potri.016G110100, Potri.017G107200, Potri.018G031600, Potri.T017000
GO:0045229	0.00280684	2.13017	9.28925	19	825	external encapsulating structure organization	Potri.001G162400, Potri.001G344600, Potri.003G083200, Potri.003G094300, Potri.003G097300, Potri.004G038000, Potri.004G156300, Potri.005G022700, Potri.007G105800, Potri.008G067500, Potri.008G206800, Potri.010G202500, Potri.011G046700, Potri.013G154700, Potri.014G117100, Potri.015G071900, Potri.018G009300, Potri.019G056700, Potri.019G057500
GO:0071555	0.006718	2.03715	8.64745	17	768	cell wall organization	Potri.001G162400, Potri.003G083200, Potri.003G094300, Potri.003G097300, Potri.004G038000, Potri.004G156300, Potri.005G022700, Potri.007G105800, Potri.008G206800, Potri.010G202500, Potri.011G046700, Potri.013G154700, Potri.014G117100, Potri.015G071900, Potri.018G009300, Potri.019G056700, Potri.019G057500
GO:0006820	0.00167324	2.51182	6.22661	15	553	anion transport	Potri.002G079400, Potri.003G094300, Potri.004G213800, Potri.005G068900, Potri.005G181600, Potri.005G246600, Potri.006G158900, Potri.006G173900, Potri.007G041400, Potri.008G017100, Potri.008G118600, Potri.010G209200, Potri.016G110100, Potri.017G107200, Potri.T017000
GO:0098656	9.2309e-05	4.01875	3.16398	12	281	anion transmembrane transport	Potri.002G079400, Potri.003G094300, Potri.005G068900, Potri.005G181600, Potri.006G158900, Potri.006G173900, Potri.008G017100, Potri.008G118600, Potri.010G209200, Potri.016G110100, Potri.017G107200, Potri.T017000
GO:1903825	2.20263e-06	6.6571	1.80155	11	160	organic acid transmembrane transport	Potri.002G079400, Potri.003G094300, Potri.005G068900, Potri.005G181600, Potri.006G173900, Potri.008G017100, Potri.008G118600, Potri.010G209200, Potri.016G110100, Potri.017G107200, Potri.T017000
GO:1905039	2.20263e-06	6.6571	1.80155	11	160	carboxylic acid transmembrane transport	Potri.002G079400, Potri.003G094300, Potri.005G068900, Potri.005G181600, Potri.006G173900, Potri.008G017100, Potri.008G118600, Potri.010G209200, Potri.016G110100, Potri.017G107200, Potri.T017000
GO:0042545	0.000120295	4.20925	2.76989	11	246	cell wall modification	Potri.001G162400, Potri.003G083200, Potri.004G038000, Potri.004G156300, Potri.005G022700, Potri.010G202500, Potri.011G046700, Potri.013G154700, Potri.014G117100, Potri.015G071900, Potri.019G057500
GO:0015849	0.000153774	4.08657	2.8487	11	253	organic acid transport	Potri.002G079400, Potri.003G094300, Potri.005G068900, Potri.005G181600, Potri.006G173900, Potri.008G017100, Potri.008G118600, Potri.010G209200, Potri.016G110100, Potri.017G107200, Potri.T017000
GO:0046942	0.000153774	4.08657	2.8487	11	253	carboxylic acid transport	Potri.002G079400, Potri.003G094300, Potri.005G068900, Potri.005G181600, Potri.006G173900, Potri.008G017100, Potri.008G118600, Potri.010G209200, Potri.016G110100, Potri.017G107200, Potri.T017000
GO:0015711	0.00165909	3.0254	3.79452	11	337	organic anion transport	Potri.002G079400, Potri.003G094300, Potri.005G068900, Potri.005G181600, Potri.006G173900, Potri.008G017100, Potri.008G118600, Potri.010G209200, Potri.016G110100, Potri.017G107200, Potri.T017000
GO:0003333	1.27795e-05	6.96336	1.40746	9	125	amino acid transmembrane transport	Potri.002G079400, Potri.005G068900, Potri.005G181600, Potri.006G173900, Potri.008G017100, Potri.010G209200, Potri.016G110100, Potri.017G107200, Potri.T017000
GO:0006865	5.14788e-05	5.76521	1.6777	9	149	amino acid transport	Potri.002G079400, Potri.005G068900, Potri.005G181600, Potri.006G173900, Potri.008G017100, Potri.010G209200, Potri.016G110100, Potri.017G107200, Potri.T017000
GO:0009267	0.00308149	3.46544	2.40958	8	214	cellular response to starvation	Potri.001G153400, Potri.001G278400, Potri.005G185400, Potri.006G037200, Potri.006G037600, Potri.007G011200, Potri.007G041400, Potri.010G142900
GO:0009664	0.00308149	3.46544	2.40958	8	214	plant-type cell wall organization	Potri.003G083200, Potri.003G094300, Potri.004G038000, Potri.008G206800, Potri.010G202500, Potri.011G046700, Potri.013G154700, Potri.019G057500
GO:0006875	0.00580949	3.10143	2.67981	8	238	cellular metal ion homeostasis	Potri.002G099900, Potri.002G121000, Potri.004G052800, Potri.005G127800, Potri.006G037200, Potri.006G037600, Potri.006G093300, Potri.007G031400
GO:0031669	0.00790169	2.93429	2.82618	8	251	cellular response to nutrient levels	Potri.001G153400, Potri.001G278400, Potri.005G185400, Potri.006G037200, Potri.006G037600, Potri.007G011200, Potri.007G041400, Potri.010G142900
GO:0009312	5.84033e-05	7.81725	0.979594	7	87	oligosaccharide biosynthetic process	Potri.001G317600, Potri.012G037200, Potri.014G118400, Potri.015G029100, Potri.015G086400, Potri.017G139100, Potri.018G124700
GO:0009311	0.00137897	4.49065	1.64392	7	146	oligosaccharide metabolic process	Potri.001G317600, Potri.012G037200, Potri.014G118400, Potri.015G029100, Potri.015G086400, Potri.017G139100, Potri.018G124700
GO:0009827	0.000731978	6.00403	1.06967	6	95	plant-type cell wall modification	Potri.003G083200, Potri.004G038000, Potri.010G202500, Potri.011G046700, Potri.013G154700, Potri.019G057500
GO:0045490	0.00322868	4.41167	1.42998	6	127	pectin catabolic process	Potri.001G162400, Potri.004G156300, Potri.005G022700, Potri.012G091500, Potri.014G117100, Potri.015G087800
GO:0005986	3.74387e-05	15.3409	0.38283	5	34	sucrose biosynthetic process	Potri.001G317600, Potri.012G037200, Potri.015G029100, Potri.017G139100, Potri.018G124700
GO:0009831	6.50883e-05	13.4797	0.427869	5	38	plant-type cell wall modification involved in multidimensional cell growth	Potri.004G038000, Potri.010G202500, Potri.011G046700, Potri.013G154700, Potri.019G057500
GO:0042547	9.45264e-05	12.3552	0.461648	5	41	cell wall modification involved in multidimensional cell growth	Potri.004G038000, Potri.010G202500, Potri.011G046700, Potri.013G154700, Potri.019G057500
GO:0046351	0.000673004	7.79805	0.698101	5	62	disaccharide biosynthetic process	Potri.001G317600, Potri.012G037200, Potri.015G029100, Potri.017G139100, Potri.018G124700
GO:0005985	0.000959483	7.16803	0.7544	5	67	sucrose metabolic process	Potri.001G317600, Potri.012G037200, Potri.015G029100, Potri.017G139100, Potri.018G124700
GO:0052545	0.0010963	6.94358	0.776919	5	69	callose localization	Potri.005G062700, Potri.012G037200, Potri.015G029100, Potri.015G071900, Potri.017G139100
GO:0033037	0.00141262	6.5343	0.821958	5	73	polysaccharide localization	Potri.005G062700, Potri.012G037200, Potri.015G029100, Potri.015G071900, Potri.017G139100
GO:0005984	0.00678899	4.43878	1.18227	5	105	disaccharide metabolic process	Potri.001G317600, Potri.012G037200, Potri.015G029100, Potri.017G139100, Potri.018G124700
GO:0009825	0.00792219	4.26751	1.22731	5	109	multidimensional cell growth	Potri.004G038000, Potri.010G202500, Potri.011G046700, Potri.013G154700, Potri.019G057500
GO:0006541	0.00177639	8.44651	0.517946	4	46	glutamine metabolic process	Potri.001G153400, Potri.001G278400, Potri.004G085400, Potri.017G131100
GO:0006284	0.00242023	7.71105	0.562985	4	50	base-excision repair	Potri.001G074700, Potri.008G025900, Potri.008G081000, Potri.010G175300
GO:0009828	0.00343005	6.95395	0.619283	4	55	plant-type cell wall loosening	Potri.003G083200, Potri.010G202500, Potri.013G154700, Potri.019G057500
GO:0009084	0.00469378	6.33205	0.675582	4	60	glutamine family amino acid biosynthetic process	Potri.001G153400, Potri.004G085400, Potri.004G106400, Potri.017G131100
GO:0042126	0.00527634	6.11331	0.698101	4	62	nitrate metabolic process	Potri.002G088600, Potri.004G085400, Potri.004G213800, Potri.017G131100
GO:0042128	0.00527634	6.11331	0.698101	4	62	nitrate assimilation	Potri.002G088600, Potri.004G085400, Potri.004G213800, Potri.017G131100
GO:2001057	0.00730902	5.53913	0.765659	4	68	reactive nitrogen species metabolic process	Potri.002G088600, Potri.004G085400, Potri.004G213800, Potri.017G131100
GO:0071941	0.00769134	5.45374	0.776919	4	69	nitrogen cycle metabolic process	Potri.002G088600, Potri.004G085400, Potri.004G213800, Potri.017G131100
GO:0010583	0.00980009	5.06338	0.833218	4	74	response to cyclopentenone	Potri.005G053800, Potri.008G161100, Potri.014G168100, Potri.016G045500
GO:0080165	4.79108e-05	66.4089	0.0788179	3	7	callose deposition in phloem sieve plate	Potri.012G037200, Potri.015G029100, Potri.017G139100
GO:0032890	0.000582475	22.1306	0.168895	3	15	regulation of organic acid transport	Potri.006G173900, Potri.017G107200, Potri.T017000
GO:0051952	0.000582475	22.1306	0.168895	3	15	regulation of amine transport	Potri.006G173900, Potri.017G107200, Potri.T017000
GO:0051955	0.000582475	22.1306	0.168895	3	15	regulation of amino acid transport	Potri.006G173900, Potri.017G107200, Potri.T017000
GO:0080143	0.000582475	22.1306	0.168895	3	15	regulation of amino acid export	Potri.006G173900, Potri.017G107200, Potri.T017000
GO:1903789	0.000582475	22.1306	0.168895	3	15	regulation of amino acid transmembrane transport	Potri.006G173900, Potri.017G107200, Potri.T017000
GO:0015837	0.000710928	20.4276	0.180155	3	16	amine transport	Potri.006G173900, Potri.017G107200, Potri.T017000
GO:0032973	0.000710928	20.4276	0.180155	3	16	amino acid export across plasma membrane	Potri.006G173900, Potri.017G107200, Potri.T017000
GO:0006949	0.00240378	12.6425	0.270233	3	24	syncytium formation	Potri.010G202500, Potri.013G154700, Potri.019G057500
GO:0140115	0.00654135	8.56151	0.38283	3	34	export across plasma membrane	Potri.006G173900, Potri.017G107200, Potri.T017000
GO:1903959	0.00892212	7.58208	0.427869	3	38	regulation of anion transmembrane transport	Potri.006G173900, Potri.017G107200, Potri.T017000
GO:0009061	0.00255757	35.3172	0.0788179	2	7	anaerobic respiration	Potri.002G034500, Potri.005G228600
GO:0043617	0.00255757	35.3172	0.0788179	2	7	cellular response to sucrose starvation	Potri.001G278400, Potri.005G185400
GO:0010106	0.00338476	29.43	0.0900776	2	8	cellular response to iron ion starvation	Potri.006G037200, Potri.006G037600
GO:0051560	0.00431952	25.2249	0.101337	2	9	mitochondrial calcium ion homeostasis	Potri.005G127800, Potri.007G031400
GO:0015802	0.00535936	22.0711	0.112597	2	10	basic amino acid transport	Potri.002G079400, Potri.005G181600
GO:0006542	0.00908477	16.0502	0.146376	2	13	glutamine biosynthetic process	Potri.004G085400, Potri.017G131100

## Sheet: Stem-WT-gnc-down
GOBPID	Pvalue	OddsRatio	ExpCount	Count	Size	Term	Genes
GO:0050896	3.31767e-05	1.41714	200.972	247	11318	response to stimulus	Potri.001G015100, Potri.001G036900, Potri.001G051600, Potri.001G063300, Potri.001G074200, Potri.001G079900, Potri.001G094800, Potri.001G108800, Potri.001G113100, Potri.001G149100, Potri.001G206800, Potri.001G235500, Potri.001G239900, Potri.001G240300, Potri.001G252900, Potri.001G301800, Potri.001G321600, Potri.001G351200, Potri.001G353500, Potri.001G368300, Potri.001G376200, Potri.001G389200, Pot…
GO:0065007	0.000883619	1.32699	173.076	208	9747	biological regulation	Potri.001G009600, Potri.001G051600, Potri.001G063300, Potri.001G070500, Potri.001G079900, Potri.001G093700, Potri.001G094800, Potri.001G101500, Potri.001G114000, Potri.001G120200, Potri.001G127900, Potri.001G139400, Potri.001G161400, Potri.001G191500, Potri.001G235500, Potri.001G264000, Potri.001G264600, Potri.001G266000, Potri.001G301800, Potri.001G325200, Potri.001G376200, Potri.001G389200, Pot…
GO:0050789	0.00336093	1.28935	152.727	182	8601	regulation of biological process	Potri.001G009600, Potri.001G051600, Potri.001G063300, Potri.001G070500, Potri.001G079900, Potri.001G093700, Potri.001G094800, Potri.001G101500, Potri.001G114000, Potri.001G120200, Potri.001G139400, Potri.001G191500, Potri.001G235500, Potri.001G264000, Potri.001G266000, Potri.001G301800, Potri.001G376200, Potri.002G046400, Potri.002G053600, Potri.002G054100, Potri.002G078900, Potri.002G085600, Pot…
GO:0009058	0.000881232	1.34307	145.66	179	8203	biosynthetic process	Potri.001G005000, Potri.001G009600, Potri.001G025500, Potri.001G051600, Potri.001G070500, Potri.001G074000, Potri.001G079900, Potri.001G093700, Potri.001G094800, Potri.001G103300, Potri.001G113100, Potri.001G114000, Potri.001G161400, Potri.001G191500, Potri.001G235500, Potri.001G240300, Potri.001G249700, Potri.001G252900, Potri.001G266000, Potri.001G326300, Potri.001G359200, Potri.001G430300, Pot…
GO:1901576	0.00329992	1.29578	143.209	172	8065	organic substance biosynthetic process	Potri.001G005000, Potri.001G009600, Potri.001G025500, Potri.001G051600, Potri.001G070500, Potri.001G074000, Potri.001G079900, Potri.001G093700, Potri.001G094800, Potri.001G113100, Potri.001G114000, Potri.001G161400, Potri.001G191500, Potri.001G235500, Potri.001G240300, Potri.001G249700, Potri.001G252900, Potri.001G266000, Potri.001G326300, Potri.001G359200, Potri.001G430300, Potri.001G435700, Pot…
GO:0032502	3.85527e-09	1.76669	107.287	164	6042	developmental process	Potri.001G009600, Potri.001G070500, Potri.001G079900, Potri.001G094800, Potri.001G114000, Potri.001G120200, Potri.001G161400, Potri.001G200800, Potri.001G266000, Potri.001G301800, Potri.001G359200, Potri.001G376200, Potri.001G389200, Potri.001G434200, Potri.002G046400, Potri.002G054100, Potri.002G055100, Potri.002G114000, Potri.002G114800, Potri.002G119000, Potri.002G120700, Potri.002G142200, Pot…
GO:0006725	0.000768475	1.36051	130.353	163	7341	cellular aromatic compound metabolic process	Potri.001G005000, Potri.001G009600, Potri.001G025500, Potri.001G036900, Potri.001G051600, Potri.001G070500, Potri.001G074000, Potri.001G079900, Potri.001G093700, Potri.001G094800, Potri.001G101500, Potri.001G113100, Potri.001G114000, Potri.001G161400, Potri.001G191500, Potri.001G235500, Potri.001G240300, Potri.001G249700, Potri.001G264000, Potri.001G266000, Potri.001G326300, Potri.001G389200, Pot…
GO:1901360	0.00369449	1.29687	135.112	163	7609	organic cyclic compound metabolic process	Potri.001G005000, Potri.001G009600, Potri.001G025500, Potri.001G036900, Potri.001G051600, Potri.001G070500, Potri.001G074000, Potri.001G079900, Potri.001G093700, Potri.001G094800, Potri.001G101500, Potri.001G113100, Potri.001G114000, Potri.001G161400, Potri.001G191500, Potri.001G235500, Potri.001G240300, Potri.001G249700, Potri.001G264000, Potri.001G266000, Potri.001G326300, Potri.001G389200, Pot…
GO:0048856	1.59408e-09	1.80575	101.783	159	5732	anatomical structure development	Potri.001G009600, Potri.001G070500, Potri.001G079900, Potri.001G094800, Potri.001G114000, Potri.001G120200, Potri.001G161400, Potri.001G200800, Potri.001G266000, Potri.001G301800, Potri.001G359200, Potri.001G376200, Potri.001G389200, Potri.001G434200, Potri.002G046400, Potri.002G054100, Potri.002G055100, Potri.002G114000, Potri.002G114800, Potri.002G119000, Potri.002G120700, Potri.002G142200, Pot…
GO:0032501	1.54985e-09	1.81173	100.06	157	5635	multicellular organismal process	Potri.001G009600, Potri.001G070500, Potri.001G079900, Potri.001G094800, Potri.001G114000, Potri.001G120200, Potri.001G161400, Potri.001G200800, Potri.001G266000, Potri.001G301800, Potri.001G351200, Potri.001G359200, Potri.001G376200, Potri.001G389200, Potri.001G434200, Potri.002G046400, Potri.002G054100, Potri.002G055100, Potri.002G114000, Potri.002G114800, Potri.002G119000, Potri.002G120700, Pot…
GO:0007275	1.3547e-11	1.97544	89.9031	152	5063	multicellular organism development	Potri.001G009600, Potri.001G070500, Potri.001G079900, Potri.001G094800, Potri.001G114000, Potri.001G120200, Potri.001G161400, Potri.001G200800, Potri.001G266000, Potri.001G301800, Potri.001G359200, Potri.001G376200, Potri.001G389200, Potri.001G434200, Potri.002G046400, Potri.002G054100, Potri.002G055100, Potri.002G114000, Potri.002G114800, Potri.002G119000, Potri.002G120700, Potri.002G142200, Pot…
GO:0042221	0.0077557	1.30244	95.6386	118	5386	response to chemical	Potri.001G051600, Potri.001G074200, Potri.001G079900, Potri.001G094800, Potri.001G108800, Potri.001G113100, Potri.001G235500, Potri.001G239900, Potri.001G240300, Potri.001G301800, Potri.001G321600, Potri.001G389200, Potri.001G430300, Potri.001G435700, Potri.002G053600, Potri.002G054100, Potri.002G055100, Potri.002G085600, Potri.002G119000, Potri.002G159400, Potri.003G059200, Potri.003G088900, Pot…
GO:1901362	0.000239391	1.47219	84.9312	116	4783	organic cyclic compound biosynthetic process	Potri.001G009600, Potri.001G025500, Potri.001G051600, Potri.001G079900, Potri.001G093700, Potri.001G094800, Potri.001G113100, Potri.001G114000, Potri.001G161400, Potri.001G235500, Potri.001G240300, Potri.001G249700, Potri.001G266000, Potri.001G326300, Potri.002G046400, Potri.002G054100, Potri.002G055100, Potri.002G078900, Potri.002G085600, Potri.002G114800, Potri.002G154700, Potri.002G180300, Pot…
GO:0019438	5.07582e-05	1.54522	80.0658	114	4509	aromatic compound biosynthetic process	Potri.001G009600, Potri.001G025500, Potri.001G051600, Potri.001G079900, Potri.001G093700, Potri.001G094800, Potri.001G113100, Potri.001G114000, Potri.001G161400, Potri.001G235500, Potri.001G240300, Potri.001G249700, Potri.001G266000, Potri.001G326300, Potri.002G046400, Potri.002G054100, Potri.002G055100, Potri.002G078900, Potri.002G085600, Potri.002G114800, Potri.002G154700, Potri.002G180300, Pot…
GO:0019222	0.00300587	1.35768	88.3228	113	4974	regulation of metabolic process	Potri.001G009600, Potri.001G051600, Potri.001G079900, Potri.001G093700, Potri.001G094800, Potri.001G101500, Potri.001G114000, Potri.001G139400, Potri.001G191500, Potri.001G235500, Potri.001G266000, Potri.001G301800, Potri.002G046400, Potri.002G054100, Potri.002G078900, Potri.002G085600, Potri.002G114000, Potri.002G114800, Potri.002G119000, Potri.002G121500, Potri.002G154700, Potri.002G159400, Pot…
GO:0080090	0.000905805	1.43413	77.2957	104	4353	regulation of primary metabolic process	Potri.001G009600, Potri.001G051600, Potri.001G079900, Potri.001G093700, Potri.001G094800, Potri.001G101500, Potri.001G114000, Potri.001G139400, Potri.001G191500, Potri.001G235500, Potri.001G266000, Potri.001G301800, Potri.002G046400, Potri.002G054100, Potri.002G078900, Potri.002G085600, Potri.002G114800, Potri.002G119000, Potri.002G121500, Potri.002G154700, Potri.002G159400, Potri.002G180300, Pot…
GO:0048731	9.19692e-07	1.75714	64.3332	103	3623	system development	Potri.001G009600, Potri.001G070500, Potri.001G079900, Potri.001G094800, Potri.001G114000, Potri.001G120200, Potri.001G161400, Potri.001G266000, Potri.001G301800, Potri.001G359200, Potri.001G389200, Potri.002G046400, Potri.002G054100, Potri.002G055100, Potri.002G114000, Potri.002G114800, Potri.002G119000, Potri.002G142200, Potri.002G145100, Potri.002G154700, Potri.002G230200, Potri.002G259000, Pot…
GO:0031323	0.00838144	1.32103	80.3144	101	4523	regulation of cellular metabolic process	Potri.001G009600, Potri.001G079900, Potri.001G093700, Potri.001G094800, Potri.001G101500, Potri.001G114000, Potri.001G139400, Potri.001G191500, Potri.001G235500, Potri.001G266000, Potri.001G301800, Potri.002G046400, Potri.002G054100, Potri.002G078900, Potri.002G085600, Potri.002G114000, Potri.002G114800, Potri.002G119000, Potri.002G121500, Potri.002G154700, Potri.002G180300, Potri.002G190800, Pot…
GO:0009628	0.00027293	1.50343	71.2406	100	4012	response to abiotic stimulus	Potri.001G015100, Potri.001G036900, Potri.001G051600, Potri.001G074200, Potri.001G239900, Potri.001G240300, Potri.001G252900, Potri.001G351200, Potri.001G353500, Potri.001G389200, Potri.002G046400, Potri.002G085600, Potri.002G154700, Potri.002G180300, Potri.002G250800, Potri.003G058800, Potri.003G173100, Potri.003G176700, Potri.004G020500, Potri.004G126700, Potri.004G179000, Potri.004G200300, Pot…
GO:0060255	0.00789152	1.32605	79.2312	100	4462	regulation of macromolecule metabolic process	Potri.001G009600, Potri.001G079900, Potri.001G093700, Potri.001G094800, Potri.001G101500, Potri.001G114000, Potri.001G139400, Potri.001G191500, Potri.001G235500, Potri.001G266000, Potri.001G301800, Potri.002G046400, Potri.002G078900, Potri.002G085600, Potri.002G114800, Potri.002G119000, Potri.002G121500, Potri.002G154700, Potri.002G180300, Potri.002G190800, Potri.002G230200, Potri.003G046700, Pot…
GO:0051171	0.00340437	1.37876	74.2593	97	4182	regulation of nitrogen compound metabolic process	Potri.001G009600, Potri.001G079900, Potri.001G093700, Potri.001G094800, Potri.001G101500, Potri.001G114000, Potri.001G139400, Potri.001G191500, Potri.001G235500, Potri.001G266000, Potri.001G301800, Potri.002G046400, Potri.002G078900, Potri.002G085600, Potri.002G114800, Potri.002G119000, Potri.002G121500, Potri.002G154700, Potri.002G180300, Potri.002G190800, Potri.002G230200, Potri.003G046700, Pot…
GO:0009889	0.00462735	1.37784	67.9024	89	3824	regulation of biosynthetic process	Potri.001G009600, Potri.001G051600, Potri.001G079900, Potri.001G093700, Potri.001G094800, Potri.001G114000, Potri.001G191500, Potri.001G235500, Potri.001G266000, Potri.002G046400, Potri.002G054100, Potri.002G078900, Potri.002G085600, Potri.002G114800, Potri.002G154700, Potri.002G159400, Potri.002G180300, Potri.002G190800, Potri.002G230200, Potri.003G046700, Potri.003G093200, Potri.003G162400, Pot…
GO:0010033	0.00982691	1.33593	68.0977	87	3835	response to organic substance	Potri.001G051600, Potri.001G079900, Potri.001G094800, Potri.001G108800, Potri.001G113100, Potri.001G235500, Potri.001G239900, Potri.001G240300, Potri.001G301800, Potri.001G389200, Potri.002G053600, Potri.002G054100, Potri.002G085600, Potri.002G119000, Potri.002G159400, Potri.003G088900, Potri.003G163600, Potri.003G176700, Potri.003G202100, Potri.004G072000, Potri.004G120100, Potri.004G126700, Pot…
GO:0009725	0.000359893	1.53882	58.065	84	3270	response to hormone	Potri.001G051600, Potri.001G079900, Potri.001G094800, Potri.001G108800, Potri.001G113100, Potri.001G235500, Potri.001G239900, Potri.001G240300, Potri.001G301800, Potri.001G389200, Potri.002G053600, Potri.002G054100, Potri.002G085600, Potri.002G119000, Potri.002G159400, Potri.003G088900, Potri.003G163600, Potri.003G176700, Potri.003G202100, Potri.004G072000, Potri.004G120100, Potri.004G126700, Pot…
GO:0009719	0.000549544	1.51495	58.8641	84	3315	response to endogenous stimulus	Potri.001G051600, Potri.001G079900, Potri.001G094800, Potri.001G108800, Potri.001G113100, Potri.001G235500, Potri.001G239900, Potri.001G240300, Potri.001G301800, Potri.001G389200, Potri.002G053600, Potri.002G054100, Potri.002G085600, Potri.002G119000, Potri.002G159400, Potri.003G088900, Potri.003G163600, Potri.003G176700, Potri.003G202100, Potri.004G072000, Potri.004G120100, Potri.004G126700, Pot…
GO:0009791	5.10541e-05	1.6507	53.9099	83	3036	post-embryonic development	Potri.001G009600, Potri.001G094800, Potri.001G120200, Potri.001G161400, Potri.001G266000, Potri.001G301800, Potri.001G359200, Potri.002G046400, Potri.002G054100, Potri.002G055100, Potri.002G114800, Potri.002G119000, Potri.002G142200, Potri.002G145100, Potri.002G230200, Potri.003G046700, Potri.003G112800, Potri.003G163600, Potri.003G166700, Potri.003G219900, Potri.004G020400, Potri.004G089400, Pot…
GO:0022414	0.00110215	1.48142	58.5267	82	3296	reproductive process	Potri.001G009600, Potri.001G094800, Potri.001G120200, Potri.001G161400, Potri.001G264000, Potri.001G266000, Potri.001G301800, Potri.001G359200, Potri.002G018800, Potri.002G046400, Potri.002G054100, Potri.002G055100, Potri.002G114800, Potri.002G119000, Potri.002G142200, Potri.002G145100, Potri.002G230200, Potri.003G046700, Potri.003G108400, Potri.003G112800, Potri.003G122600, Potri.003G163600, Pot…
GO:0000003	0.00123366	1.47477	58.7576	82	3309	reproduction	Potri.001G009600, Potri.001G094800, Potri.001G120200, Potri.001G161400, Potri.001G264000, Potri.001G266000, Potri.001G301800, Potri.001G359200, Potri.002G018800, Potri.002G046400, Potri.002G054100, Potri.002G055100, Potri.002G114800, Potri.002G119000, Potri.002G142200, Potri.002G145100, Potri.002G230200, Potri.003G046700, Potri.003G108400, Potri.003G112800, Potri.003G122600, Potri.003G163600, Pot…
GO:1901700	0.00574671	1.39669	56.9286	76	3206	response to oxygen-containing compound	Potri.001G051600, Potri.001G074200, Potri.001G079900, Potri.001G108800, Potri.001G113100, Potri.001G235500, Potri.001G239900, Potri.001G301800, Potri.001G321600, Potri.001G389200, Potri.002G053600, Potri.002G054100, Potri.002G085600, Potri.002G119000, Potri.002G159400, Potri.003G059200, Potri.003G088900, Potri.003G163600, Potri.003G173100, Potri.003G176700, Potri.003G202100, Potri.004G072000, Pot…
GO:0006355	0.00701113	1.38341	57.408	76	3233	regulation of transcription, DNA-templated	Potri.001G009600, Potri.001G079900, Potri.001G093700, Potri.001G094800, Potri.001G114000, Potri.001G235500, Potri.001G266000, Potri.002G046400, Potri.002G078900, Potri.002G085600, Potri.002G114800, Potri.002G154700, Potri.002G180300, Potri.002G190800, Potri.002G230200, Potri.003G046700, Potri.003G093200, Potri.003G162400, Potri.003G163600, Potri.003G202100, Potri.003G219900, Potri.004G020400, Pot…
GO:1903506	0.00716532	1.38195	57.4613	76	3236	regulation of nucleic acid-templated transcription	Potri.001G009600, Potri.001G079900, Potri.001G093700, Potri.001G094800, Potri.001G114000, Potri.001G235500, Potri.001G266000, Potri.002G046400, Potri.002G078900, Potri.002G085600, Potri.002G114800, Potri.002G154700, Potri.002G180300, Potri.002G190800, Potri.002G230200, Potri.003G046700, Potri.003G093200, Potri.003G162400, Potri.003G163600, Potri.003G202100, Potri.003G219900, Potri.004G020400, Pot…
GO:2001141	0.00716532	1.38195	57.4613	76	3236	regulation of RNA biosynthetic process	Potri.001G009600, Potri.001G079900, Potri.001G093700, Potri.001G094800, Potri.001G114000, Potri.001G235500, Potri.001G266000, Potri.002G046400, Potri.002G078900, Potri.002G085600, Potri.002G114800, Potri.002G154700, Potri.002G180300, Potri.002G190800, Potri.002G230200, Potri.003G046700, Potri.003G093200, Potri.003G162400, Potri.003G163600, Potri.003G202100, Potri.003G219900, Potri.004G020400, Pot…
GO:0003006	0.000290898	1.59288	49.2931	74	2776	developmental process involved in reproduction	Potri.001G009600, Potri.001G094800, Potri.001G120200, Potri.001G161400, Potri.001G266000, Potri.001G301800, Potri.001G359200, Potri.002G046400, Potri.002G054100, Potri.002G055100, Potri.002G114800, Potri.002G119000, Potri.002G142200, Potri.002G145100, Potri.002G230200, Potri.003G046700, Potri.003G112800, Potri.003G122600, Potri.003G163600, Potri.003G219900, Potri.004G020400, Potri.004G089400, Pot…
GO:0048608	7.56379e-05	1.71067	42.3147	68	2383	reproductive structure development	Potri.001G009600, Potri.001G094800, Potri.001G120200, Potri.001G161400, Potri.001G266000, Potri.001G301800, Potri.001G359200, Potri.002G046400, Potri.002G054100, Potri.002G055100, Potri.002G114800, Potri.002G119000, Potri.002G142200, Potri.002G145100, Potri.002G230200, Potri.003G046700, Potri.003G112800, Potri.003G163600, Potri.003G219900, Potri.004G020400, Potri.004G089400, Potri.004G126700, Pot…
GO:0061458	7.65888e-05	1.70988	42.3324	68	2384	reproductive system development	Potri.001G009600, Potri.001G094800, Potri.001G120200, Potri.001G161400, Potri.001G266000, Potri.001G301800, Potri.001G359200, Potri.002G046400, Potri.002G054100, Potri.002G055100, Potri.002G114800, Potri.002G119000, Potri.002G142200, Potri.002G145100, Potri.002G230200, Potri.003G046700, Potri.003G112800, Potri.003G163600, Potri.003G219900, Potri.004G020400, Potri.004G089400, Potri.004G126700, Pot…
GO:0048869	4.34442e-07	2.14735	29.6363	59	1669	cellular developmental process	Potri.001G120200, Potri.001G301800, Potri.002G054100, Potri.002G114000, Potri.002G114800, Potri.002G119000, Potri.002G142200, Potri.002G145100, Potri.002G154700, Potri.002G159400, Potri.002G230200, Potri.003G112800, Potri.003G122600, Potri.003G219900, Potri.004G020400, Potri.004G126700, Potri.004G185000, Potri.004G192400, Potri.004G200300, Potri.005G051100, Potri.005G148400, Potri.006G067800, Pot…
GO:0048367	1.27647e-05	1.93952	30.7904	56	1734	shoot system development	Potri.001G094800, Potri.001G114000, Potri.001G120200, Potri.001G389200, Potri.002G046400, Potri.002G114000, Potri.002G114800, Potri.002G142200, Potri.002G145100, Potri.002G230200, Potri.002G259000, Potri.003G046700, Potri.003G112800, Potri.003G163600, Potri.004G020400, Potri.004G089400, Potri.004G134000, Potri.004G230800, Potri.005G051100, Potri.005G148400, Potri.006G067800, Potri.006G085900, Pot…
GO:0099402	0.000657767	1.66559	33.4185	53	1882	plant organ development	Potri.001G070500, Potri.001G094800, Potri.001G114000, Potri.001G120200, Potri.002G114000, Potri.002G142200, Potri.002G145100, Potri.002G154700, Potri.002G230200, Potri.002G259000, Potri.003G112800, Potri.003G163600, Potri.004G020400, Potri.004G200300, Potri.005G051100, Potri.006G067800, Potri.006G085900, Potri.006G103400, Potri.006G109100, Potri.006G115200, Potri.006G167700, Potri.006G220100, Pot…
GO:0048519	0.00116235	1.62718	33.4717	52	1885	negative regulation of biological process	Potri.001G009600, Potri.001G070500, Potri.001G114000, Potri.001G264000, Potri.002G046400, Potri.002G190800, Potri.002G230200, Potri.003G162400, Potri.003G163600, Potri.004G020400, Potri.004G030700, Potri.004G072000, Potri.004G085700, Potri.004G134000, Potri.004G179000, Potri.004G212700, Potri.005G089800, Potri.005G211300, Potri.006G084700, Potri.006G085900, Potri.006G109100, Potri.006G115200, Pot…
GO:0009653	0.000478264	1.71795	30.5774	50	1722	anatomical structure morphogenesis	Potri.001G070500, Potri.001G120200, Potri.001G389200, Potri.002G114000, Potri.002G114800, Potri.002G145100, Potri.002G154700, Potri.002G159400, Potri.002G230200, Potri.002G259000, Potri.003G112800, Potri.003G219900, Potri.004G192400, Potri.004G200300, Potri.005G051100, Potri.005G148400, Potri.006G085900, Potri.006G167700, Potri.006G220100, Potri.006G248200, Potri.007G102300, Potri.008G045300, Pot…
GO:0043436	0.0095709	1.45914	35.5138	50	2000	oxoacid metabolic process	Potri.001G015100, Potri.001G200800, Potri.001G240300, Potri.001G249700, Potri.001G252900, Potri.001G389200, Potri.001G430300, Potri.001G435700, Potri.002G114800, Potri.003G026800, Potri.003G166700, Potri.004G082000, Potri.004G126700, Potri.004G135100, Potri.004G188100, Potri.005G043400, Potri.005G048200, Potri.005G143900, Potri.005G148400, Potri.005G150200, Potri.005G162800, Potri.006G103400, Pot…
GO:0006082	0.00982698	1.45675	35.5671	50	2003	organic acid metabolic process	Potri.001G015100, Potri.001G200800, Potri.001G240300, Potri.001G249700, Potri.001G252900, Potri.001G389200, Potri.001G430300, Potri.001G435700, Potri.002G114800, Potri.003G026800, Potri.003G166700, Potri.004G082000, Potri.004G126700, Potri.004G135100, Potri.004G188100, Potri.005G043400, Potri.005G048200, Potri.005G143900, Potri.005G148400, Potri.005G150200, Potri.005G162800, Potri.006G103400, Pot…
GO:0019748	4.19578e-13	3.71605	14.3831	48	810	secondary metabolic process	Potri.001G015100, Potri.001G036900, Potri.001G051600, Potri.001G113100, Potri.001G161400, Potri.001G249700, Potri.001G312800, Potri.001G326300, Potri.002G054100, Potri.002G055100, Potri.002G114800, Potri.003G059200, Potri.003G176700, Potri.004G082000, Potri.004G126700, Potri.004G135100, Potri.004G185000, Potri.005G028000, Potri.005G143900, Potri.005G148400, Potri.006G109100, Potri.006G221800, Pot…
GO:0030154	1.19541e-06	2.27675	22.1073	47	1245	cell differentiation	Potri.001G120200, Potri.001G301800, Potri.002G054100, Potri.002G114800, Potri.002G119000, Potri.002G142200, Potri.002G145100, Potri.002G154700, Potri.002G159400, Potri.002G230200, Potri.003G112800, Potri.003G122600, Potri.003G219900, Potri.004G020400, Potri.004G126700, Potri.004G200300, Potri.005G148400, Potri.006G067800, Potri.006G221800, Potri.006G230800, Potri.006G275900, Potri.007G000900, Pot…
GO:0009888	4.58112e-07	2.38729	20.6868	46	1165	tissue development	Potri.001G070500, Potri.001G120200, Potri.001G266000, Potri.001G301800, Potri.002G054100, Potri.002G114800, Potri.002G119000, Potri.002G145100, Potri.002G154700, Potri.002G159400, Potri.002G230200, Potri.002G259000, Potri.003G112800, Potri.003G210800, Potri.003G219900, Potri.004G020400, Potri.004G200300, Potri.005G051100, Potri.005G084500, Potri.005G148400, Potri.005G213800, Potri.006G067800, Pot…
GO:0050793	3.20405e-05	2.03421	22.9064	44	1290	regulation of developmental process	Potri.001G070500, Potri.001G120200, Potri.001G266000, Potri.002G114000, Potri.002G145100, Potri.002G230200, Potri.002G259000, Potri.003G112800, Potri.003G163600, Potri.004G020400, Potri.004G089400, Potri.004G126700, Potri.004G134000, Potri.005G051100, Potri.005G084500, Potri.006G067800, Potri.006G103400, Potri.006G109100, Potri.006G115200, Potri.006G167700, Potri.006G220100, Potri.006G229200, Pot…
GO:0007049	8.47773e-07	2.46154	17.8279	41	1004	cell cycle	Potri.001G009600, Potri.001G070500, Potri.001G264000, Potri.001G301800, Potri.002G119000, Potri.002G121500, Potri.002G142200, Potri.003G108400, Potri.003G192400, Potri.004G122500, Potri.004G131600, Potri.004G134000, Potri.004G179000, Potri.004G185000, Potri.005G051100, Potri.005G251400, Potri.006G035200, Potri.006G084700, Potri.006G188700, Potri.007G056500, Potri.009G058900, Potri.009G086700, Pot…
GO:0009314	0.00669235	1.55546	27.3101	41	1538	response to radiation	Potri.001G036900, Potri.001G051600, Potri.002G154700, Potri.003G058800, Potri.003G176700, Potri.004G179000, Potri.004G229600, Potri.005G113900, Potri.006G035200, Potri.006G221800, Potri.006G229200, Potri.007G089000, Potri.008G007000, Potri.008G038200, Potri.008G160000, Potri.008G186100, Potri.010G032800, Potri.010G079300, Potri.010G114000, Potri.010G125300, Potri.010G144700, Potri.010G212600, Pot…
GO:0010154	0.000727143	1.79312	23.3326	40	1314	fruit development	Potri.001G009600, Potri.001G094800, Potri.001G120200, Potri.001G161400, Potri.001G266000, Potri.001G301800, Potri.001G359200, Potri.002G054100, Potri.002G055100, Potri.002G119000, Potri.002G145100, Potri.003G112800, Potri.003G219900, Potri.004G020400, Potri.004G126700, Potri.004G134000, Potri.005G043400, Potri.005G122400, Potri.006G174900, Potri.006G229200, Potri.006G248200, Potri.007G024000, Pot…
GO:0048523	0.000508672	1.84436	22.1428	39	1247	negative regulation of cellular process	Potri.001G009600, Potri.001G070500, Potri.001G114000, Potri.001G264000, Potri.002G046400, Potri.002G190800, Potri.002G230200, Potri.003G162400, Potri.003G163600, Potri.004G020400, Potri.004G072000, Potri.004G179000, Potri.004G212700, Potri.005G211300, Potri.006G084700, Potri.006G085900, Potri.006G109100, Potri.006G115200, Potri.006G221800, Potri.006G229200, Potri.007G026700, Potri.008G007000, Pot…
GO:0090567	4.5015e-05	2.14245	18.2363	37	1027	reproductive shoot system development	Potri.001G120200, Potri.002G046400, Potri.002G114800, Potri.002G142200, Potri.002G145100, Potri.002G230200, Potri.003G046700, Potri.003G112800, Potri.003G163600, Potri.004G020400, Potri.004G089400, Potri.004G134000, Potri.004G230800, Potri.005G051100, Potri.005G148400, Potri.006G085900, Potri.006G109100, Potri.006G220100, Potri.006G229200, Potri.006G248200, Potri.008G007000, Potri.008G072700, Pot…
GO:0009908	5.55701e-05	2.14314	17.7214	36	998	flower development	Potri.001G120200, Potri.002G046400, Potri.002G114800, Potri.002G142200, Potri.002G145100, Potri.002G230200, Potri.003G046700, Potri.003G112800, Potri.003G163600, Potri.004G020400, Potri.004G089400, Potri.004G134000, Potri.004G230800, Potri.005G051100, Potri.005G148400, Potri.006G085900, Potri.006G109100, Potri.006G229200, Potri.006G248200, Potri.008G007000, Potri.008G072700, Potri.008G118300, Pot…
GO:0051239	0.000106225	2.06979	18.3074	36	1031	regulation of multicellular organismal process	Potri.001G070500, Potri.001G120200, Potri.002G114000, Potri.002G145100, Potri.003G112800, Potri.003G163600, Potri.004G089400, Potri.004G126700, Potri.004G134000, Potri.006G067800, Potri.006G103400, Potri.006G109100, Potri.006G115200, Potri.006G167700, Potri.006G220100, Potri.006G229200, Potri.006G248200, Potri.007G007100, Potri.008G007000, Potri.008G118300, Potri.008G226100, Potri.009G007600, Pot…
GO:0048316	0.00272295	1.70601	21.9298	36	1235	seed development	Potri.001G009600, Potri.001G094800, Potri.001G161400, Potri.001G266000, Potri.001G301800, Potri.001G359200, Potri.002G054100, Potri.002G055100, Potri.002G119000, Potri.003G219900, Potri.004G020400, Potri.004G126700, Potri.004G134000, Potri.005G043400, Potri.005G122400, Potri.006G174900, Potri.006G229200, Potri.006G248200, Potri.007G024000, Potri.007G089000, Potri.009G037300, Potri.009G041100, Pot…
GO:2000026	5.58789e-05	2.16791	17.0289	35	959	regulation of multicellular organismal development	Potri.001G070500, Potri.001G120200, Potri.002G145100, Potri.003G112800, Potri.003G163600, Potri.004G089400, Potri.004G126700, Potri.004G134000, Potri.006G067800, Potri.006G103400, Potri.006G109100, Potri.006G115200, Potri.006G167700, Potri.006G220100, Potri.006G229200, Potri.006G248200, Potri.007G007100, Potri.008G007000, Potri.008G118300, Potri.008G226100, Potri.009G007600, Potri.009G037300, Pot…
GO:0048827	0.000502842	1.93336	18.3961	34	1036	phyllome development	Potri.001G094800, Potri.001G114000, Potri.001G120200, Potri.002G114000, Potri.002G142200, Potri.002G145100, Potri.002G259000, Potri.003G112800, Potri.003G163600, Potri.004G020400, Potri.006G067800, Potri.006G085900, Potri.006G109100, Potri.006G115200, Potri.006G220100, Potri.006G222500, Potri.006G248200, Potri.007G007100, Potri.008G072700, Potri.010G184400, Potri.011G025000, Potri.011G150400, Pot…
GO:0051276	0.000128723	2.14773	15.6616	32	882	chromosome organization	Potri.001G009600, Potri.001G070500, Potri.001G074000, Potri.001G264000, Potri.002G046400, Potri.003G108400, Potri.003G162400, Potri.004G031300, Potri.004G131600, Potri.004G134000, Potri.004G179000, Potri.004G212700, Potri.005G026500, Potri.005G040700, Potri.006G188700, Potri.007G026700, Potri.009G058900, Potri.009G121500, Potri.010G076800, Potri.010G109600, Potri.010G149300, Potri.012G065200, Pot…
GO:0006259	0.000186802	2.12814	15.2887	31	861	DNA metabolic process	Potri.001G009600, Potri.001G070500, Potri.001G074000, Potri.001G264000, Potri.002G046400, Potri.002G133800, Potri.002G259000, Potri.003G092400, Potri.003G162400, Potri.004G131600, Potri.004G134000, Potri.004G179000, Potri.006G084700, Potri.006G188700, Potri.007G026700, Potri.009G058900, Potri.009G121500, Potri.010G055900, Potri.010G076800, Potri.010G109600, Potri.010G149300, Potri.012G062900, Pot…
GO:0009698	3.09203e-10	4.29332	7.68873	30	433	phenylpropanoid metabolic process	Potri.001G036900, Potri.001G051600, Potri.001G113100, Potri.001G161400, Potri.001G249700, Potri.001G326300, Potri.002G054100, Potri.002G055100, Potri.003G059200, Potri.003G176700, Potri.004G185000, Potri.005G028000, Potri.006G221800, Potri.006G275900, Potri.008G038200, Potri.009G099800, Potri.009G145000, Potri.010G114000, Potri.012G036000, Potri.013G143900, Potri.013G157900, Potri.014G080200, Pot…
GO:0048366	7.33073e-05	2.3211	13.1579	29	741	leaf development	Potri.001G094800, Potri.001G114000, Potri.001G120200, Potri.002G114000, Potri.002G145100, Potri.002G259000, Potri.003G112800, Potri.003G163600, Potri.004G020400, Potri.006G067800, Potri.006G085900, Potri.006G109100, Potri.006G115200, Potri.006G220100, Potri.006G222500, Potri.006G248200, Potri.007G007100, Potri.008G072700, Potri.010G184400, Potri.011G025000, Potri.011G150400, Potri.012G022600, Pot…
GO:0044550	1.67382e-09	4.21445	7.28033	28	410	secondary metabolite biosynthetic process	Potri.001G051600, Potri.001G113100, Potri.001G161400, Potri.001G249700, Potri.001G326300, Potri.002G054100, Potri.002G055100, Potri.003G059200, Potri.003G176700, Potri.004G082000, Potri.004G185000, Potri.005G028000, Potri.006G109100, Potri.006G221800, Potri.006G275900, Potri.008G038200, Potri.009G099800, Potri.009G145000, Potri.010G081200, Potri.010G114000, Potri.012G036000, Potri.013G157900, Pot…
GO:0048229	5.5184e-05	2.40235	12.2878	28	692	gametophyte development	Potri.001G200800, Potri.001G266000, Potri.001G434200, Potri.002G142200, Potri.003G122600, Potri.003G173100, Potri.004G185000, Potri.007G000900, Potri.008G038200, Potri.008G047900, Potri.008G191100, Potri.009G121500, Potri.009G145000, Potri.011G158700, Potri.012G054400, Potri.012G130400, Potri.012G144900, Potri.013G042900, Potri.013G157900, Potri.014G057700, Potri.014G121000, Potri.014G130800, Pot…
GO:0090558	1.13455e-07	3.49888	8.32798	27	469	plant epidermis development	Potri.001G301800, Potri.002G054100, Potri.002G119000, Potri.002G154700, Potri.002G159400, Potri.002G230200, Potri.003G219900, Potri.004G200300, Potri.005G051100, Potri.006G220100, Potri.009G097800, Potri.010G062500, Potri.011G123000, Potri.012G031800, Potri.012G038500, Potri.012G130400, Potri.013G007000, Potri.013G136100, Potri.014G023000, Potri.014G075200, Potri.014G083900, Potri.014G152000, Pot…
GO:0051301	0.00012325	2.32296	12.2167	27	688	cell division	Potri.001G009600, Potri.001G079900, Potri.001G301800, Potri.002G114800, Potri.002G119000, Potri.002G121500, Potri.003G108400, Potri.003G162400, Potri.003G192400, Potri.004G122500, Potri.004G134000, Potri.005G051100, Potri.005G148400, Potri.005G251400, Potri.006G035200, Potri.006G085900, Potri.006G103400, Potri.006G220100, Potri.007G056500, Potri.009G086700, Potri.009G097800, Potri.011G031200, Pot…
GO:0048580	0.000286558	2.23275	12.199	26	687	regulation of post-embryonic development	Potri.001G120200, Potri.002G145100, Potri.003G112800, Potri.003G163600, Potri.004G089400, Potri.004G126700, Potri.004G134000, Potri.006G103400, Potri.006G115200, Potri.006G229200, Potri.006G248200, Potri.007G007100, Potri.008G007000, Potri.008G118300, Potri.008G226100, Potri.009G007600, Potri.009G037300, Potri.011G123000, Potri.012G031800, Potri.013G136100, Potri.014G007200, Potri.014G066700, Pot…
GO:0022402	0.000521604	2.14005	12.6962	26	715	cell cycle process	Potri.001G009600, Potri.001G264000, Potri.001G301800, Potri.002G119000, Potri.002G121500, Potri.002G142200, Potri.004G122500, Potri.004G134000, Potri.004G185000, Potri.005G051100, Potri.005G251400, Potri.006G035200, Potri.006G084700, Potri.009G058900, Potri.009G086700, Potri.009G097800, Potri.009G145000, Potri.011G031200, Potri.012G054400, Potri.014G021100, Potri.014G023000, Potri.014G057700, Pot…
GO:0009699	1.86095e-09	4.65212	5.91304	25	333	phenylpropanoid biosynthetic process	Potri.001G051600, Potri.001G113100, Potri.001G161400, Potri.001G249700, Potri.001G326300, Potri.002G054100, Potri.002G055100, Potri.003G059200, Potri.003G176700, Potri.004G185000, Potri.005G028000, Potri.006G221800, Potri.006G275900, Potri.008G038200, Potri.009G099800, Potri.009G145000, Potri.010G114000, Potri.012G036000, Potri.013G157900, Potri.014G080200, Potri.014G145100, Potri.015G003100, Pot…
GO:0006790	0.000539263	2.21027	11.3467	24	639	sulfur compound metabolic process	Potri.001G015100, Potri.001G321600, Potri.002G114800, Potri.004G020500, Potri.004G082000, Potri.004G135100, Potri.004G185000, Potri.005G048200, Potri.005G143900, Potri.005G148400, Potri.005G150200, Potri.006G103400, Potri.006G109100, Potri.006G279000, Potri.007G007100, Potri.009G145000, Potri.010G032800, Potri.010G081200, Potri.010G125200, Potri.011G134900, Potri.014G007200, Potri.015G136300, Pot…
GO:0051128	0.00165095	2.02518	12.3233	24	694	regulation of cellular component organization	Potri.001G070500, Potri.001G301800, Potri.002G053600, Potri.002G114000, Potri.002G119000, Potri.002G121500, Potri.003G162400, Potri.004G122500, Potri.004G179000, Potri.005G251400, Potri.006G035200, Potri.006G084700, Potri.006G220100, Potri.007G026700, Potri.009G086700, Potri.009G097800, Potri.010G076800, Potri.010G109600, Potri.012G065200, Potri.014G021100, Potri.014G023000, Potri.014G131800, Pot…
GO:0009733	0.00247026	1.95938	12.7139	24	716	response to auxin	Potri.001G051600, Potri.003G163600, Potri.003G176700, Potri.005G213800, Potri.006G085900, Potri.006G167700, Potri.006G229200, Potri.007G089000, Potri.007G102300, Potri.009G092900, Potri.009G127500, Potri.010G144700, Potri.013G073300, Potri.013G111000, Potri.014G100100, Potri.014G145100, Potri.015G105300, Potri.016G035300, Potri.017G086300, Potri.017G126700, Potri.018G053600, Potri.018G063400, Pot…
GO:0008283	1.07125e-12	7.62481	3.48035	23	196	cell proliferation	Potri.001G070500, Potri.001G074000, Potri.001G114000, Potri.001G301800, Potri.002G114800, Potri.002G119000, Potri.002G121500, Potri.003G163600, Potri.004G131600, Potri.005G148400, Potri.005G251400, Potri.006G035200, Potri.006G115200, Potri.006G188700, Potri.009G086700, Potri.009G097800, Potri.009G121500, Potri.014G021100, Potri.014G023000, Potri.014G121000, Potri.015G105300, Potri.016G033000, Pot…
GO:0009555	0.000182942	2.50239	9.23358	22	520	pollen development	Potri.001G266000, Potri.001G434200, Potri.002G142200, Potri.003G122600, Potri.003G173100, Potri.004G185000, Potri.008G038200, Potri.008G047900, Potri.009G121500, Potri.009G145000, Potri.012G054400, Potri.012G144900, Potri.013G042900, Potri.013G157900, Potri.014G057700, Potri.014G121000, Potri.014G130800, Potri.016G091100, Potri.018G099400, Potri.018G104300, Potri.019G049500, Potri.T071600
GO:0000278	6.6106e-05	2.77395	7.9906	21	450	mitotic cell cycle	Potri.001G009600, Potri.001G264000, Potri.001G301800, Potri.002G119000, Potri.002G121500, Potri.004G122500, Potri.004G134000, Potri.005G051100, Potri.005G251400, Potri.006G035200, Potri.006G084700, Potri.009G058900, Potri.009G086700, Potri.009G097800, Potri.012G065200, Potri.013G003600, Potri.014G021100, Potri.014G023000, Potri.016G033000, Potri.017G083200, Potri.T030400
GO:0033043	6.1182e-05	2.87452	7.35135	20	414	regulation of organelle organization	Potri.001G070500, Potri.001G301800, Potri.002G053600, Potri.002G119000, Potri.002G121500, Potri.003G162400, Potri.004G179000, Potri.005G251400, Potri.006G035200, Potri.006G084700, Potri.007G026700, Potri.009G086700, Potri.009G097800, Potri.010G076800, Potri.010G109600, Potri.012G065200, Potri.014G021100, Potri.014G023000, Potri.016G033000, Potri.018G082600
GO:0009611	0.00150286	2.20354	9.44667	20	532	response to wounding	Potri.001G036900, Potri.001G051600, Potri.001G113100, Potri.001G239900, Potri.002G120700, Potri.003G080400, Potri.003G176700, Potri.006G275900, Potri.008G038200, Potri.009G084600, Potri.013G102700, Potri.013G148100, Potri.013G157900, Potri.014G019700, Potri.014G145100, Potri.016G078800, Potri.016G091100, Potri.017G155300, Potri.019G093700, Potri.T162200
GO:0080167	1.51884e-06	3.93484	5.20277	19	293	response to karrikin	Potri.001G351200, Potri.001G389200, Potri.002G250800, Potri.004G200300, Potri.005G143900, Potri.007G098800, Potri.008G038200, Potri.009G051200, Potri.009G051300, Potri.010G032800, Potri.012G022600, Potri.013G143900, Potri.013G157900, Potri.015G134600, Potri.016G056700, Potri.016G091100, Potri.018G100500, Potri.019G057800, Potri.T003300
GO:0003002	3.31436e-06	3.71582	5.48688	19	309	regionalization	Potri.001G120200, Potri.002G120700, Potri.002G145100, Potri.003G112800, Potri.005G213800, Potri.006G067800, Potri.006G085900, Potri.006G167700, Potri.006G220100, Potri.011G123000, Potri.013G136100, Potri.014G019700, Potri.014G066700, Potri.016G035300, Potri.017G086300, Potri.017G126700, Potri.017G155300, Potri.018G129800, Potri.019G102800
GO:1903047	2.54271e-05	3.18317	6.33921	19	357	mitotic cell cycle process	Potri.001G009600, Potri.001G264000, Potri.001G301800, Potri.002G119000, Potri.002G121500, Potri.004G122500, Potri.004G134000, Potri.005G051100, Potri.005G251400, Potri.006G035200, Potri.006G084700, Potri.009G058900, Potri.009G086700, Potri.009G097800, Potri.014G021100, Potri.014G023000, Potri.016G033000, Potri.017G083200, Potri.T030400
GO:0007389	4.44062e-05	3.04642	6.60556	19	372	pattern specification process	Potri.001G120200, Potri.002G120700, Potri.002G145100, Potri.003G112800, Potri.005G213800, Potri.006G067800, Potri.006G085900, Potri.006G167700, Potri.006G220100, Potri.011G123000, Potri.013G136100, Potri.014G019700, Potri.014G066700, Potri.016G035300, Potri.017G086300, Potri.017G126700, Potri.017G155300, Potri.018G129800, Potri.019G102800
GO:0048285	0.000131369	2.79031	7.17378	19	404	organelle fission	Potri.001G103300, Potri.001G264000, Potri.001G301800, Potri.002G119000, Potri.002G121500, Potri.004G122500, Potri.005G251400, Potri.006G035200, Potri.006G084700, Potri.009G058900, Potri.009G086700, Potri.009G097800, Potri.011G031200, Potri.014G021100, Potri.014G023000, Potri.016G033000, Potri.017G083200, Potri.018G104300, Potri.T030400
GO:0048831	0.00071009	2.41488	8.22144	19	463	regulation of shoot system development	Potri.001G120200, Potri.002G145100, Potri.003G112800, Potri.003G163600, Potri.004G089400, Potri.004G134000, Potri.006G067800, Potri.006G109100, Potri.006G229200, Potri.006G248200, Potri.008G007000, Potri.008G118300, Potri.008G226100, Potri.009G007600, Potri.014G066700, Potri.014G081200, Potri.015G105300, Potri.018G053600, Potri.018G129800
GO:0009812	3.7301e-07	4.57942	4.27941	18	241	flavonoid metabolic process	Potri.001G051600, Potri.001G113100, Potri.002G054100, Potri.002G055100, Potri.002G159400, Potri.003G176700, Potri.004G030700, Potri.005G028000, Potri.005G113900, Potri.005G229500, Potri.012G144900, Potri.013G073300, Potri.013G143900, Potri.014G083900, Potri.014G145100, Potri.015G003100, Potri.019G057800, Potri.T003300
GO:0045892	0.00366381	2.11881	8.80742	18	496	negative regulation of transcription, DNA-templated	Potri.001G009600, Potri.002G046400, Potri.002G190800, Potri.003G162400, Potri.003G163600, Potri.004G072000, Potri.004G212700, Potri.005G211300, Potri.006G085900, Potri.006G109100, Potri.006G221800, Potri.007G026700, Potri.008G007000, Potri.010G076800, Potri.010G109600, Potri.010G114000, Potri.015G105300, Potri.T062800
GO:1902679	0.00397984	2.10095	8.87845	18	500	negative regulation of RNA biosynthetic process	Potri.001G009600, Potri.002G046400, Potri.002G190800, Potri.003G162400, Potri.003G163600, Potri.004G072000, Potri.004G212700, Potri.005G211300, Potri.006G085900, Potri.006G109100, Potri.006G221800, Potri.007G026700, Potri.008G007000, Potri.010G076800, Potri.010G109600, Potri.010G114000, Potri.015G105300, Potri.T062800
GO:1903507	0.00397984	2.10095	8.87845	18	500	negative regulation of nucleic acid-templated transcription	Potri.001G009600, Potri.002G046400, Potri.002G190800, Potri.003G162400, Potri.003G163600, Potri.004G072000, Potri.004G212700, Potri.005G211300, Potri.006G085900, Potri.006G109100, Potri.006G221800, Potri.007G026700, Potri.008G007000, Potri.010G076800, Potri.010G109600, Potri.010G114000, Potri.015G105300, Potri.T062800
GO:0051253	0.00516626	2.0449	9.10929	18	513	negative regulation of RNA metabolic process	Potri.001G009600, Potri.002G046400, Potri.002G190800, Potri.003G162400, Potri.003G163600, Potri.004G072000, Potri.004G212700, Potri.005G211300, Potri.006G085900, Potri.006G109100, Potri.006G221800, Potri.007G026700, Potri.008G007000, Potri.010G076800, Potri.010G109600, Potri.010G114000, Potri.015G105300, Potri.T062800
GO:0042127	1.75238e-08	6.10591	3.10746	17	175	regulation of cell proliferation	Potri.001G070500, Potri.001G114000, Potri.001G301800, Potri.002G114800, Potri.002G119000, Potri.002G121500, Potri.003G163600, Potri.005G148400, Potri.005G251400, Potri.006G035200, Potri.006G115200, Potri.009G086700, Potri.009G097800, Potri.014G021100, Potri.014G023000, Potri.015G105300, Potri.016G033000
GO:0009813	3.52031e-07	4.86611	3.81773	17	215	flavonoid biosynthetic process	Potri.001G051600, Potri.001G113100, Potri.002G054100, Potri.002G055100, Potri.002G159400, Potri.003G176700, Potri.004G030700, Potri.005G028000, Potri.005G113900, Potri.005G229500, Potri.013G073300, Potri.013G143900, Potri.014G083900, Potri.014G145100, Potri.015G003100, Potri.019G057800, Potri.T003300
GO:0000280	5.86344e-05	3.21185	5.61118	17	316	nuclear division	Potri.001G264000, Potri.001G301800, Potri.002G119000, Potri.002G121500, Potri.005G251400, Potri.006G035200, Potri.006G084700, Potri.009G058900, Potri.009G086700, Potri.009G097800, Potri.011G031200, Potri.014G021100, Potri.014G023000, Potri.016G033000, Potri.017G083200, Potri.018G104300, Potri.T030400
GO:0051726	0.000347491	2.7393	6.51678	17	367	regulation of cell cycle	Potri.001G264000, Potri.001G301800, Potri.002G119000, Potri.002G121500, Potri.004G122500, Potri.004G179000, Potri.005G251400, Potri.006G035200, Potri.006G084700, Potri.009G058900, Potri.009G086700, Potri.009G097800, Potri.014G021100, Potri.014G023000, Potri.016G033000, Potri.017G063900, Potri.018G112500
GO:0048437	0.00286124	2.22913	7.91957	17	446	floral organ development	Potri.001G120200, Potri.002G142200, Potri.002G145100, Potri.002G230200, Potri.003G112800, Potri.003G163600, Potri.004G020400, Potri.005G051100, Potri.006G109100, Potri.011G025000, Potri.012G130400, Potri.012G144900, Potri.014G057700, Potri.014G066700, Potri.014G152000, Potri.015G105300, Potri.015G132200
GO:0016042	0.0062744	2.04967	8.57658	17	483	lipid catabolic process	Potri.001G325200, Potri.002G018800, Potri.003G071500, Potri.003G166700, Potri.006G118300, Potri.006G239200, Potri.011G076400, Potri.011G089700, Potri.013G102500, Potri.013G115900, Potri.014G029300, Potri.019G009300, Potri.019G024400, Potri.019G024700, Potri.019G024800, Potri.019G076600, Potri.019G092600
GO:0071103	1.61225e-08	6.62	2.7168	16	153	DNA conformation change	Potri.001G070500, Potri.001G074000, Potri.001G264000, Potri.003G108400, Potri.003G162400, Potri.004G131600, Potri.006G188700, Potri.009G058900, Potri.009G121500, Potri.010G076800, Potri.010G109600, Potri.014G121000, Potri.015G057300, Potri.017G083200, Potri.018G112800, Potri.T030400
GO:0009909	0.000160335	3.05871	5.52239	16	311	regulation of flower development	Potri.001G120200, Potri.002G145100, Potri.003G112800, Potri.003G163600, Potri.004G089400, Potri.004G134000, Potri.006G229200, Potri.006G248200, Potri.008G007000, Potri.008G118300, Potri.008G226100, Potri.009G007600, Potri.014G066700, Potri.014G081200, Potri.015G105300, Potri.018G053600
GO:0090698	0.000752608	2.63434	6.35697	16	358	post-embryonic plant morphogenesis	Potri.001G120200, Potri.002G145100, Potri.003G112800, Potri.005G051100, Potri.006G167700, Potri.006G220100, Potri.007G102300, Potri.009G109900, Potri.011G123000, Potri.012G130400, Potri.013G136100, Potri.014G066700, Potri.015G132200, Potri.016G035300, Potri.017G155300, Potri.019G102800
GO:0009753	0.00927263	2.00866	8.22144	16	463	response to jasmonic acid	Potri.001G051600, Potri.001G113100, Potri.001G239900, Potri.002G054100, Potri.002G085600, Potri.002G159400, Potri.003G176700, Potri.006G085900, Potri.006G109100, Potri.006G221800, Potri.007G093900, Potri.010G114000, Potri.014G081200, Potri.014G083900, Potri.014G145100, Potri.017G086300
GO:0090626	1.33435e-06	4.95774	3.30278	15	186	plant epidermis morphogenesis	Potri.002G159400, Potri.002G230200, Potri.003G219900, Potri.006G220100, Potri.011G123000, Potri.012G038500, Potri.012G130400, Potri.013G007000, Potri.013G136100, Potri.014G083900, Potri.014G152000, Potri.015G132200, Potri.015G147300, Potri.018G082600, Potri.019G102800
GO:0009411	3.69241e-05	3.67895	4.35044	15	245	response to UV	Potri.001G036900, Potri.001G051600, Potri.002G154700, Potri.003G176700, Potri.005G113900, Potri.006G221800, Potri.008G038200, Potri.010G114000, Potri.013G073300, Potri.014G075200, Potri.014G145100, Potri.015G057300, Potri.016G091100, Potri.019G049500, Potri.T071600
GO:0007346	5.19346e-06	4.70173	3.23175	14	182	regulation of mitotic cell cycle	Potri.001G264000, Potri.001G301800, Potri.002G119000, Potri.002G121500, Potri.004G122500, Potri.005G251400, Potri.006G035200, Potri.006G084700, Potri.009G058900, Potri.009G086700, Potri.009G097800, Potri.014G021100, Potri.014G023000, Potri.016G033000
GO:0006869	5.32854e-05	3.75628	3.97754	14	224	lipid transport	Potri.001G008500, Potri.002G050400, Potri.003G111300, Potri.003G172400, Potri.004G086600, Potri.005G211800, Potri.006G108100, Potri.008G155200, Potri.009G025200, Potri.009G158100, Potri.010G196300, Potri.014G029300, Potri.016G135800, Potri.017G155300
GO:0010876	0.000209259	3.26983	4.52801	14	255	lipid localization	Potri.001G008500, Potri.002G050400, Potri.003G111300, Potri.003G172400, Potri.004G086600, Potri.005G211800, Potri.006G108100, Potri.008G155200, Potri.009G025200, Potri.009G158100, Potri.010G196300, Potri.014G029300, Potri.016G135800, Potri.017G155300
GO:0032504	0.00507118	2.28988	6.33921	14	357	multicellular organism reproduction	Potri.002G055100, Potri.002G114800, Potri.003G122600, Potri.003G163600, Potri.004G126700, Potri.004G179000, Potri.005G148400, Potri.009G037300, Potri.011G031200, Potri.012G144900, Potri.013G042900, Potri.015G105300, Potri.018G099400, Potri.018G104300
GO:0140014	6.19092e-06	4.9839	2.8411	13	160	mitotic nuclear division	Potri.001G301800, Potri.002G119000, Potri.002G121500, Potri.005G251400, Potri.006G035200, Potri.006G084700, Potri.009G086700, Potri.009G097800, Potri.014G021100, Potri.014G023000, Potri.016G033000, Potri.017G083200, Potri.T030400
GO:0006260	0.00158111	2.74368	4.95417	13	279	DNA replication	Potri.001G070500, Potri.001G074000, Potri.004G131600, Potri.006G084700, Potri.006G188700, Potri.009G121500, Potri.010G055900, Potri.012G065200, Potri.014G121000, Potri.015G057300, Potri.015G088100, Potri.017G063900, Potri.018G112800
GO:0051093	0.00179272	2.70269	5.0252	13	283	negative regulation of developmental process	Potri.002G230200, Potri.004G020400, Potri.004G134000, Potri.006G109100, Potri.006G229200, Potri.009G007600, Potri.009G037300, Potri.011G025000, Potri.011G123000, Potri.013G136100, Potri.014G152000, Potri.018G053600, Potri.019G102800
GO:0051321	0.00272577	2.56829	5.2738	13	297	meiotic cell cycle	Potri.001G264000, Potri.002G142200, Potri.003G108400, Potri.004G179000, Potri.004G185000, Potri.009G058900, Potri.009G145000, Potri.011G031200, Potri.014G057700, Potri.015G057300, Potri.017G083200, Potri.018G104300, Potri.T030400
GO:0048609	0.00810048	2.23436	6.01959	13	339	multicellular organismal reproductive process	Potri.002G055100, Potri.002G114800, Potri.003G122600, Potri.003G163600, Potri.004G126700, Potri.005G148400, Potri.009G037300, Potri.011G031200, Potri.012G144900, Potri.013G042900, Potri.015G105300, Potri.018G099400, Potri.018G104300
GO:0010374	1.93062e-06	6.14413	2.16634	12	122	stomatal complex development	Potri.001G301800, Potri.002G119000, Potri.005G051100, Potri.006G220100, Potri.009G097800, Potri.011G123000, Potri.012G031800, Potri.012G130400, Potri.013G136100, Potri.014G023000, Potri.015G132200, Potri.019G102800
GO:0006261	0.000462261	3.3526	3.78222	12	213	DNA-dependent DNA replication	Potri.001G070500, Potri.001G074000, Potri.004G131600, Potri.006G084700, Potri.006G188700, Potri.009G121500, Potri.010G055900, Potri.012G065200, Potri.014G121000, Potri.015G057300, Potri.015G088100, Potri.018G112800
GO:0010564	0.000693978	3.19268	3.95979	12	223	regulation of cell cycle process	Potri.001G301800, Potri.002G119000, Potri.002G121500, Potri.004G122500, Potri.005G251400, Potri.006G035200, Potri.006G084700, Potri.009G086700, Potri.009G097800, Potri.014G021100, Potri.014G023000, Potri.016G033000
GO:0009739	0.00254759	2.7131	4.61679	12	260	response to gibberellin	Potri.001G108800, Potri.003G202100, Potri.004G072000, Potri.005G027200, Potri.006G085900, Potri.006G229200, Potri.009G037300, Potri.015G127100, Potri.015G134600, Potri.016G060600, Potri.017G086300, Potri.018G053600
GO:0046148	0.00271164	2.69122	4.65231	12	262	pigment biosynthetic process	Potri.001G051600, Potri.001G113100, Potri.002G054100, Potri.002G159400, Potri.003G176700, Potri.005G229500, Potri.006G229200, Potri.012G106600, Potri.014G083900, Potri.014G145100, Potri.015G003100, Potri.018G053600
GO:0019953	0.00637922	2.40054	5.18501	12	292	sexual reproduction	Potri.002G018800, Potri.002G114800, Potri.002G142200, Potri.003G122600, Potri.004G185000, Potri.005G148400, Potri.009G145000, Potri.011G031200, Potri.013G042900, Potri.014G057700, Potri.018G099400, Potri.018G104300
GO:0044703	0.00930282	2.27738	5.45137	12	307	multi-organism reproductive process	Potri.002G018800, Potri.002G114800, Potri.002G142200, Potri.003G122600, Potri.004G185000, Potri.005G148400, Potri.009G145000, Potri.011G031200, Potri.013G042900, Potri.014G057700, Potri.018G099400, Potri.018G104300
GO:0042440	0.00952956	2.26961	5.46912	12	308	pigment metabolic process	Potri.001G051600, Potri.001G113100, Potri.002G054100, Potri.002G159400, Potri.003G176700, Potri.005G229500, Potri.006G229200, Potri.012G106600, Potri.014G083900, Potri.014G145100, Potri.015G003100, Potri.018G053600
GO:0042335	2.2318e-08	11.2638	1.17195	11	66	cuticle development	Potri.002G154700, Potri.003G172400, Potri.009G158100, Potri.010G125300, Potri.014G075200, Potri.014G180300, Potri.017G086300, Potri.018G074500, Potri.018G099400, Potri.019G024700, Potri.019G024800
GO:0007088	2.08223e-06	6.79989	1.8112	11	102	regulation of mitotic nuclear division	Potri.001G301800, Potri.002G119000, Potri.002G121500, Potri.005G251400, Potri.006G035200, Potri.006G084700, Potri.009G086700, Potri.009G097800, Potri.014G021100, Potri.014G023000, Potri.016G033000
GO:0051783	2.69192e-05	5.06698	2.36167	11	133	regulation of nuclear division	Potri.001G301800, Potri.002G119000, Potri.002G121500, Potri.005G251400, Potri.006G035200, Potri.006G084700, Potri.009G086700, Potri.009G097800, Potri.014G021100, Potri.014G023000, Potri.016G033000
GO:0010026	0.000169748	4.06299	2.89437	11	163	trichome differentiation	Potri.002G054100, Potri.002G159400, Potri.002G230200, Potri.003G219900, Potri.012G038500, Potri.013G007000, Potri.014G083900, Potri.014G152000, Potri.015G147300, Potri.016G060600, Potri.018G082600
GO:0016143	0.000883007	3.29881	3.51586	11	198	S-glycoside metabolic process	Potri.001G015100, Potri.002G114800, Potri.004G082000, Potri.004G135100, Potri.005G143900, Potri.005G148400, Potri.006G109100, Potri.007G007100, Potri.014G007200, Potri.015G136300, Potri.T096600
GO:0019757	0.000883007	3.29881	3.51586	11	198	glycosinolate metabolic process	Potri.001G015100, Potri.002G114800, Potri.004G082000, Potri.004G135100, Potri.005G143900, Potri.005G148400, Potri.006G109100, Potri.007G007100, Potri.014G007200, Potri.015G136300, Potri.T096600
GO:0019760	0.000883007	3.29881	3.51586	11	198	glucosinolate metabolic process	Potri.001G015100, Potri.002G114800, Potri.004G082000, Potri.004G135100, Potri.005G143900, Potri.005G148400, Potri.006G109100, Potri.007G007100, Potri.014G007200, Potri.015G136300, Potri.T096600
GO:0048509	0.00112519	3.19563	3.62241	11	204	regulation of meristem development	Potri.001G070500, Potri.001G120200, Potri.001G266000, Potri.002G145100, Potri.002G259000, Potri.003G112800, Potri.005G051100, Potri.005G084500, Potri.006G067800, Potri.014G066700, Potri.018G129800
GO:0042325	0.00171077	3.02225	3.81773	11	215	regulation of phosphorylation	Potri.001G301800, Potri.002G119000, Potri.002G121500, Potri.005G251400, Potri.006G035200, Potri.009G086700, Potri.009G097800, Potri.010G092800, Potri.014G021100, Potri.014G023000, Potri.016G033000
GO:0090627	0.00374238	2.71401	4.22614	11	238	plant epidermal cell differentiation	Potri.001G301800, Potri.002G119000, Potri.002G154700, Potri.004G200300, Potri.009G097800, Potri.010G062500, Potri.011G123000, Potri.013G136100, Potri.014G023000, Potri.014G075200, Potri.019G102800
GO:0019220	0.00864965	2.4043	4.74109	11	267	regulation of phosphate metabolic process	Potri.001G301800, Potri.002G119000, Potri.002G121500, Potri.005G251400, Potri.006G035200, Potri.009G086700, Potri.009G097800, Potri.010G092800, Potri.014G021100, Potri.014G023000, Potri.016G033000
GO:0051174	0.00864965	2.4043	4.74109	11	267	regulation of phosphorus metabolic process	Potri.001G301800, Potri.002G119000, Potri.002G121500, Potri.005G251400, Potri.006G035200, Potri.009G086700, Potri.009G097800, Potri.010G092800, Potri.014G021100, Potri.014G023000, Potri.016G033000
GO:0000079	9.60687e-07	8.51471	1.34952	10	76	regulation of cyclin-dependent protein serine/threonine kinase activity	Potri.001G301800, Potri.002G119000, Potri.002G121500, Potri.005G251400, Potri.006G035200, Potri.009G086700, Potri.009G097800, Potri.014G021100, Potri.014G023000, Potri.016G033000
GO:1904029	9.60687e-07	8.51471	1.34952	10	76	regulation of cyclin-dependent protein kinase activity	Potri.001G301800, Potri.002G119000, Potri.002G121500, Potri.005G251400, Potri.006G035200, Potri.009G086700, Potri.009G097800, Potri.014G021100, Potri.014G023000, Potri.016G033000
GO:0008284	1.19124e-05	6.2393	1.77569	10	100	positive regulation of cell proliferation	Potri.001G301800, Potri.002G119000, Potri.002G121500, Potri.005G251400, Potri.006G035200, Potri.009G086700, Potri.009G097800, Potri.014G021100, Potri.014G023000, Potri.016G033000
[truncated: 108 more rows]

## Sheet: Root-WT-OX-up
GOBPID	Pvalue	OddsRatio	ExpCount	Count	Size	Term	Genes
[truncated: 111 more rows]

## Sheet: Root-WT-OX-down
GOBPID	Pvalue	OddsRatio	ExpCount	Count	Size	Term	Genes
[truncated: 122 more rows]

[truncated: 2 more sheets: Root-WT-gnc-up, Root-WT-gnc-down]
