# Supplementary material for: The GATA transcription factor GNC plays an important role in photosynthesis and growth in poplar
Source: J Exp Bot. 2019 Dec 24;71(6):1969–84. doi: 10.1093/jxb/erz564 (PMC7094078; doi:10.1093/jxb/erz564)
Supplement: erz564_suppl_Supplementary_Dataset_S2 [file erz564_suppl_supplementary_dataset_s2.xlsx]

## Sheet: TF_DEG
gene	ox_L	ox_R	ox_S	gnc_L	gnc_R	gnc_S	GS.genotype	p.GSgenotype	MM.midnightblue	p.MM.midnightblue	TF	arabi.symbol.y	arabi.defline.y
Potri.010G129200	2.12998	1.12031	NA	NA	NA	NA	0.411431	0.0329944	0.802914	4.66e-07	ABI3VP1	EDF1,TEM1	AP2/B3 transcription factor family protein
Potri.008G117100	1.32586	NA	NA	NA	NA	NA	0.257801	0.194197	0.705796	3.91e-05	ABI3VP1	EDF1,TEM1	AP2/B3 transcription factor family protein
Potri.015G136400	NA	NA	Inf	NA	NA	NA	0.341262	0.0814959	0.984429	2.14e-20	AP2-EREBP	CBF4,DREB1D	C-repeat-binding factor 4
Potri.007G138100	3.31608	1.978	2.34742	NA	NA	NA	0.39438	0.041786	0.984381	2.22e-20	AP2-EREBP	ATERF-9,ATERF9,ERF9	erf domain protein 9
Potri.006G218200	5.7049	NA	6.24591	NA	NA	NA	0.354202	0.0698813	0.984092	2.78e-20	AP2-EREBP		Integrase-type DNA-binding superfamily protein
Potri.012G134100	6.36506	NA	NA	NA	NA	NA	0.377866	0.051982	0.982857	7.04e-20	AP2-EREBP	CBF4,DREB1D	C-repeat-binding factor 4
Potri.013G135600	2.59518	NA	NA	NA	NA	NA	0.422396	0.0281729	0.98044	3.62e-19	AP2-EREBP		Integrase-type DNA-binding superfamily protein
Potri.003G150800	2.34062	1.9718	2.85698	NA	NA	1.17677	0.467263	0.0139946	0.976027	4.49e-18	AP2-EREBP		Integrase-type DNA-binding superfamily protein
Potri.006G138700	6.21405	NA	4.71088	NA	NA	NA	0.413667	0.0319611	0.974345	1.04e-17	AP2-EREBP		Integrase-type DNA-binding superfamily protein
Potri.018G047300	5.29549	NA	5.13923	NA	NA	NA	0.441031	0.0212955	0.964779	5.18e-16	AP2-EREBP		Integrase-type DNA-binding superfamily protein
Potri.003G139300	2.98552	NA	1.97358	NA	NA	NA	0.373948	0.0546665	0.964461	5.79e-16	AP2-EREBP		Integrase-type DNA-binding superfamily protein
Potri.001G079800	2.94993	1.69223	2.85772	NA	NA	NA	0.365338	0.060945	0.960812	1.93e-15	AP2-EREBP		Integrase-type DNA-binding superfamily protein
Potri.009G101900	5.35268	3.60522	6.16268	NA	NA	NA	0.385219	0.047225	0.956772	6.42e-15	AP2-EREBP	RRTF1	redox responsive transcription factor 1
Potri.001G154200	2.39456	NA	2.77915	NA	NA	NA	0.379003	0.0512233	0.94324	1.8e-13	AP2-EREBP	ATERF-5,ATERF5,ERF5	ethylene responsive element binding factor 5
Potri.006G138800	5.80642	NA	6.41088	NA	NA	NA	0.416669	0.0306145	0.925969	4.52e-12	AP2-EREBP		Integrase-type DNA-binding superfamily protein
Potri.004G047600	1.85414	1.87251	1.3741	NA	NA	NA	0.408908	0.0341926	0.91284	3.24e-11	AP2-EREBP	ATERF-9,ATERF9,ERF9	erf domain protein 9
Potri.012G134000	3.96075	NA	NA	NA	NA	NA	0.424749	0.0272167	0.889183	5.71e-10	AP2-EREBP		Integrase-type DNA-binding superfamily protein
Potri.003G081200	1.33921	1.60511	2.21433	NA	1.09922	NA	0.410354	0.0335013	0.875338	2.3e-09	AP2-EREBP	ATERF-1,ERF-1	ethylene responsive element binding factor 1
Potri.017G013700	1.33581	NA	NA	NA	NA	NA	0.38518	0.0472494	0.860407	8.7e-09	AP2-EREBP	ATERF-9,ATERF9,ERF9	erf domain protein 9
Potri.001G397200	2.19654	2.13171	NA	NA	1.3117	NA	0.51173	0.00636357	0.783564	1.34e-06	AP2-EREBP	ATERF-4,ATERF4,ERF4,RAP2.5	ethylene responsive element binding factor 4
Potri.002G094200	1.35796	NA	NA	NA	NA	NA	0.609456	0.000739552	0.778541	1.74e-06	AP2-EREBP	RAP2.4	related to AP2 4
Potri.002G085600	3.50789	2.29303	NA	NA	NA	-2.79068	0.416589	0.0306501	0.682742	8.72e-05	AP2-EREBP		Integrase-type DNA-binding superfamily protein
Potri.014G126100	NA	1.85008	1.84168	NA	1.19512	NA	0.447347	0.0193026	0.476376	0.0120048	AP2-EREBP	HRE2	Integrase-type DNA-binding superfamily protein
Potri.001G142200	NA	NA	1.61335	NA	NA	NA	0.386768	0.0462685	0.935287	8.85e-13	bHLH	ATMYC2,JAI1,JIN1,MYC2,RD22BP1,ZBF1	Basic helix-loop-helix (bHLH) DNA-binding family protein
Potri.008G103500	1.53804	NA	NA	NA	NA	NA	0.51943	0.00549258	0.798543	5.98e-07	bHLH		sequence-specific DNA binding transcription factors
Potri.T094400	NA	-1.19991	NA	NA	NA	NA	-0.372238	0.0558715	0.610756	0.000715267	C2C2-CO-like	ATCOL5,COL5	CONSTANS-like 5
Potri.006G052200	1.28227	NA	1.17172	NA	NA	NA	0.317535	0.106533	0.992154	4.23e-24	C2H2		zinc finger (C2H2 type, AN1-like) family protein
Potri.014G017300	3.036	2.47339	3.47888	NA	NA	NA	0.399011	0.0392331	0.986214	4.7e-21	C2H2	STZ,ZAT10	salt tolerance zinc finger
Potri.007G134000	3.18734	2.59535	2.11458	NA	NA	NA	0.40596	0.0356364	0.978965	8.9e-19	C2H2	PCFS4	PCF11P-similar protein 4
Potri.002G119300	2.88214	2.8128	3.7324	NA	NA	NA	0.402002	0.0376507	0.975484	5.93e-18	C2H2	STZ,ZAT10	salt tolerance zinc finger
Potri.001G235800	3.63735	3.92267	6.02586	NA	NA	NA	0.397524	0.0400388	0.964702	5.32e-16	C2H2		C2H2 and C2HC zinc fingers superfamily protein
Potri.009G027700	3.01897	1.89977	4.66192	NA	NA	NA	0.390341	0.0441196	0.942523	2.09e-13	C2H2	RHL41,ZAT12	C2H2-type zinc finger family protein
Potri.009G089400	1.97048	NA	1.24665	NA	NA	NA	0.380629	0.0501525	0.850963	1.87e-08	C2H2	STZ,ZAT10	salt tolerance zinc finger
Potri.008G219200	2.28082	1.7671	NA	NA	NA	NA	0.298021	0.131085	0.968198	1.47e-16	C3H	ATL2,TL2	TOXICOS EN LEVADURA 2
Potri.T030300	1.63215	NA	1.52431	NA	NA	NA	0.383988	0.0479964	0.956751	6.46e-15	C3H	ATL2,TL2	TOXICOS EN LEVADURA 2
Potri.010G010500	NA	NA	1.71291	NA	NA	NA	0.421769	0.0284322	0.847102	2.52e-08	C3H	ATL2,TL2	TOXICOS EN LEVADURA 2
Potri.006G138900	3.23634	NA	NA	NA	NA	NA	0.361554	0.0638761	0.97038	6.13e-17	ERF		Integrase-type DNA-binding superfamily protein
Potri.001G409500	4.25381	NA	2.87623	NA	NA	NA	0.329656	0.0931132	0.982683	7.98e-20	GRAS	SCL5	scarecrow-like 5
Potri.001G415200	3.87314	NA	2.84686	NA	NA	NA	0.352891	0.0709963	0.98208	1.22e-19	GRAS	PAT1	GRAS family transcription factor
Potri.009G033300	NA	NA	1.0207	NA	NA	NA	0.289114	0.143565	0.968297	1.42e-16	GRAS	ATGRAS2,GRAS2,SCL14	SCARECROW-like 14
Potri.006G016200	2.50217	NA	2.50249	NA	NA	NA	0.375028	0.0539161	0.967783	1.73e-16	GRAS	SCL13	SCARECROW-like 13
Potri.011G131100	2.7047	NA	NA	NA	NA	NA	0.265753	0.180313	0.959491	2.89e-15	GRAS	SCL5	scarecrow-like 5
Potri.016G009700	NA	NA	1.45877	NA	NA	NA	0.369212	0.0580541	0.920197	1.12e-11	GRAS	SCL13	SCARECROW-like 13
Potri.019G068800	Inf	NA	NA	NA	NA	NA	0.393632	0.0422109	0.88482	9.03e-10	GRAS	RGL,RGL1	RGA-like 1
Potri.001G241800	NA	NA	NA	-1.38047	NA	NA	0.23664	0.234673	0.711939	3.12e-05	GRAS	ATGRAS2,GRAS2,SCL14	SCARECROW-like 14
Potri.014G022500	2.1882	1.07425	2.03066	NA	NA	NA	0.515424	0.0059322	0.920404	1.08e-11	MYB	ATMYB73,MYB73	myb domain protein 73
Potri.008G166700	NA	1.93816	NA	NA	NA	NA	0.244586	0.218866	0.824124	1.27e-07	MYB	ATMYB15,ATY19,MYB15	myb domain protein 15
Potri.002G128900	NA	NA	2.6307	NA	NA	NA	0.336011	0.0866063	0.805083	4.11e-07	MYB	ATMYB73,MYB73	myb domain protein 73
Potri.014G035100	NA	3.24551	NA	NA	NA	NA	0.28627	0.147724	0.759518	4.34e-06	MYB	ATMYB73,MYB73	myb domain protein 73
Potri.008G101400	NA	NA	NA	NA	NA	2.11365	0.17339	0.387089	0.568628	0.00196966	MYB	AtMYB108,BOS1,MYB108	myb domain protein 108
Potri.012G007500	2.34461	NA	1.69837	NA	NA	NA	0.299873	0.128592	0.980126	4.41e-19	NAC	ANAC062,NAC062,NTL6	NAC domain containing protein 62
Potri.009G141600	NA	NA	2.92566	NA	NA	NA	0.393983	0.0420111	0.730723	1.5e-05	NAC	anac036,NAC036	NAC domain containing protein 36
Potri.006G209200	NA	NA	3.48834	NA	NA	NA	0.324578	0.0985712	0.466069	0.0142743	NAC	anac090,NAC090	NAC domain containing protein 90
Potri.003G182200	1.92847	NA	1.97105	NA	NA	NA	0.294682	0.135667	0.989991	8.77e-23	WRKY	ATWRKY40,WRKY40	WRKY DNA-binding protein 40
Potri.014G096200	NA	1.22706	2.66643	NA	NA	NA	0.306304	0.120205	0.978358	1.27e-18	WRKY	ATWRKY53,WRKY53	WRKY family transcription factor
Potri.016G128300	2.30627	NA	NA	NA	NA	NA	0.233072	0.242013	0.948272	5.78e-14	WRKY	ATWRKY33,WRKY33	WRKY DNA-binding protein 33
Potri.001G044500	NA	1.26057	2.14375	NA	NA	NA	0.281425	0.155008	0.947038	7.71e-14	WRKY	ATWRKY40,WRKY40	WRKY DNA-binding protein 40
Potri.006G263600	NA	NA	2.11034	NA	NA	NA	0.27376	0.167048	0.930862	1.98e-12	WRKY	ATWRKY18,WRKY18	WRKY DNA-binding protein 18
Potri.002G168700	NA	NA	2.23941	-1.89611	NA	NA	0.147772	0.461995	0.664438	0.000156917	WRKY	ATWRKY53,WRKY53	WRKY family transcription factor
Potri.014G155100	Inf	NA	NA	NA	NA	NA	0.409434	0.0339395	0.60488	0.000830809	WRKY	ATWRKY6,WRKY6	WRKY family transcription factor
